# Supplementary material for: Bovine oviductal organoids: a multi-omics approach to capture the cellular and extracellular molecular response of the oviduct to heat stress
Source: BMC Genomics. 2023 Oct 27;24:646. doi: 10.1186/s12864-023-09746-y (PMC10605953; doi:10.1186/s12864-023-09746-y)
Supplement: Supplementary file 1 — Additional file 1: Table S1. Summary of sequence reads for oviductal organoids mapped to the bovine reference genome. [file 12864_2023_9746_MOESM1_ESM.xlsx]

## Sheet: Mapping Summary
	Group	Sample I.D.	Raw Reads	Quality Control (QC) Reads	Mapping Rate (%)
		A_37	60560268	60558044	98.97
		B_37	51419650	51417756	99.05
	37°C	C_37	53246616	53244606	99.02
		D_37	59845698	59843478	98.88
		E_37	45552428	45551192	99
		A_42	55693836	55691754	98.96
		B_42	50159934	50158040	98.81
	42°C	C_42	51126150	51124336	98.89
		D_42	53922508	53920538	98.89
		E_42	54578558	54576482	98.94
	Additional File Table S1. Summary of sequence reads for oviductal organoids mapped to the bovine reference genome.
