# Supplementary material for: Bovine oviductal organoids: a multi-omics approach to capture the cellular and extracellular molecular response of the oviduct to heat stress
Source: BMC Genomics. 2023 Oct 27;24:646. doi: 10.1186/s12864-023-09746-y (PMC10605953; doi:10.1186/s12864-023-09746-y)
Supplement: Supplementary file 2 — Additional file 2: Table S2. Differentially expressed genes in 42°C compared to 37°C group. [file 12864_2023_9746_MOESM2_ESM.xlsx]

## Sheet: DE-Genes
	Gene Name	Identifier	Fold change	FDR p-value					Gene Name
	ARC	ENSBTAG00000021639	75.0428	1.90844e-22					gene:ENSBTAG→ 'Unknown Function'
	NEFH	ENSBTAG00000013147	57.5613	9.69337e-29
	PHLDA2	ENSBTAG00000031194	53.2799	6.74578e-47
	HSPA6	ENSBTAG00000039035	42.9462	1.45994e-23
	NPB	ENSBTAG00000013898	22.8567	8.62132e-18
	ZFAND2A	ENSBTAG00000007402	19.7248	6.73359e-29
	PEG3	ENSBTAG00000054572	18.7608	5.88288e-33
	CRYAB	ENSBTAG00000000434	15.8983	2.22175e-47
	RSRP1	ENSBTAG00000015222	14.7272	1.16434e-93
	SERPINE1	ENSBTAG00000014465	14.2887	5.60778e-23
	CXCL14	ENSBTAG00000006694	12.9328	4.92668e-11
	DCUN1D2	ENSBTAG00000018671	12.0469	5.45917e-14
	TENT5C	ENSBTAG00000046509	11.743	1.66761e-19
	KLHL41	ENSBTAG00000010741	10.8779	1.11942e-08
	H2AC6	ENSBTAG00000039657	10.3895	4.15334e-28
	HSPH1	ENSBTAG00000005012	10.1008	5.99406e-66
	GPRIN1	ENSBTAG00000044035	9.68469	1.06274e-17
	gene:ENSBTAG00000048511	ENSBTAG00000048511	9.48618	3.54043e-10
	RASD1	ENSBTAG00000020520	9.47733	6.59577e-11
	CYP24A1	ENSBTAG00000002765	9.47102	5.91089e-17
	SCX	ENSBTAG00000009816	9.1267	1.19743e-06
	UPK2	ENSBTAG00000012750	8.61447	3.24671e-08
	CSPG4	ENSBTAG00000012219	8.07909	4.10595e-25
	C1QL1	ENSBTAG00000011759	8.06173	3.48435e-16
	HSPA1A	ENSBTAG00000025441	7.95045	3.87371e-35
	FAM71F2	ENSBTAG00000024291	7.78948	4.97871e-08
	CDNF	ENSBTAG00000016450	7.71715	2.80946e-10
	TMTC1	ENSBTAG00000005370	7.5446	1.71383e-25
	H2AC18	ENSBTAG00000038476	7.52141	1.34192e-13
	YBX2	ENSBTAG00000009126	7.15764	5.23705e-08
	gene:ENSBTAG00000050858	ENSBTAG00000050858	7.15042	1.58668e-05
	CCN3	ENSBTAG00000002080	6.73985	5.41661e-15
	SLIT2	ENSBTAG00000005108	6.71241	6.80997e-12
	MESP1	ENSBTAG00000052215	6.66112	3.27439e-09
	HSPA4L	ENSBTAG00000015692	6.54995	1.73719e-14
	H2BC12	ENSBTAG00000038173	6.49185	0.000136577
	ZNF793	ENSBTAG00000047219	6.42025	9.31666e-05
	AOC2	ENSBTAG00000030334	6.3643	3.58474e-10
	ENHO	ENSBTAG00000008539	6.3562	1.15725e-06
	gene:ENSBTAG00000023464	ENSBTAG00000023464	6.27169	6.32643e-07
	H2BC13	ENSBTAG00000052713	6.27045	0.000286877
	EDN2	ENSBTAG00000021434	6.26272	1.23396e-06
	SCN9A	ENSBTAG00000002425	6.22958	3.22365e-12
	HES2	ENSBTAG00000021210	6.09189	4.73561e-27
	NKX3-1	ENSBTAG00000001221	6.02287	4.24095e-12
	CACNB1	ENSBTAG00000002036	5.99031	5.14285e-09
	PRKRA	ENSBTAG00000001096	5.93213	1.19351e-05
	SLX4	ENSBTAG00000004509	5.9011	1.81832e-31
	gene:ENSBTAG00000023845	ENSBTAG00000023845	5.83812	3.85938e-07
	gene:ENSBTAG00000054074	ENSBTAG00000054074	5.82595	5.58352e-10
	WNT9A	ENSBTAG00000020267	5.68925	1.68541e-05
	SLC30A4	ENSBTAG00000021019	5.64345	1.24961e-05
	CD68	ENSBTAG00000000133	5.63213	6.17482e-06
	ZNF805	ENSBTAG00000038926	5.63082	1.06376e-06
	gene:ENSBTAG00000048842	ENSBTAG00000048842	5.6271	3.09331e-12
	gene:ENSBTAG00000051519	ENSBTAG00000051519	5.55834	8.12176e-06
	CBARP	ENSBTAG00000025233	5.55432	6.54166e-09
	KCNAB2	ENSBTAG00000008125	5.53927	7.67876e-12
	KCTD12	ENSBTAG00000001414	5.51888	3.45703e-07
	ZBTB39	ENSBTAG00000038498	5.49858	1.52799e-09
	CDHR2	ENSBTAG00000025340	5.45865	1.90423e-07
	ESPNL	ENSBTAG00000010164	5.41084	4.33309e-10
	SLC9B2	ENSBTAG00000040088	5.38055	1.09642e-14
	gene:ENSBTAG00000050853	ENSBTAG00000050853	5.34437	5.27128e-26
	gene:ENSBTAG00000048918	ENSBTAG00000048918	5.3283	1.46139e-09
	gene:ENSBTAG00000050359	ENSBTAG00000050359	5.29221	5.09665e-24
	CERS6	ENSBTAG00000044179	5.28338	1.9662e-14
	CBL	ENSBTAG00000006817	5.27278	3.69468e-09
	GNG7	ENSBTAG00000007644	5.25757	1.81564e-09
	ZFHX2	ENSBTAG00000007053	5.24937	1.13512e-26
	KPNA5	ENSBTAG00000026673	5.22593	1.38422e-05
	FAM222A	ENSBTAG00000050459	5.20076	1.0565e-09
	DBF4B	ENSBTAG00000005696	5.17276	3.95214e-09
	TIMP2	ENSBTAG00000010899	5.14782	1.42189e-11
	gene:ENSBTAG00000055116	ENSBTAG00000055116	5.0875	0.000681652
	CCDC87	ENSBTAG00000004342	5.00893	1.19763e-06
	RAD1	ENSBTAG00000019209	4.992	1.78571e-13
	SBK1	ENSBTAG00000032140	4.96995	4.43562e-07
	LAMA1	ENSBTAG00000018160	4.95006	1.10731e-27
	GALNT10	ENSBTAG00000034113	4.94742	1.54402e-16
	AGO3	ENSBTAG00000018324	4.92393	6.21169e-13
	RUBCN	ENSBTAG00000001890	4.9209	4.44736e-13
	SLCO5A1	ENSBTAG00000032881	4.91773	2.64434e-05
	AHSA2	ENSBTAG00000006025	4.89391	3.43015e-20
	GDF11	ENSBTAG00000007417	4.88467	1.54039e-11
	FBXL7	ENSBTAG00000003219	4.88036	2.51195e-09
	DNAJA4	ENSBTAG00000015942	4.8675	3.33608e-24
	JAG1	ENSBTAG00000012817	4.85375	2.3519e-28
	gene:ENSBTAG00000020185	ENSBTAG00000020185	4.85085	2.1679e-07
	TTBK2	ENSBTAG00000006470	4.83539	1.8077e-11
	TSSK2	ENSBTAG00000048123	4.80718	3.36563e-05
	TMEM169	ENSBTAG00000010413	4.7429	4.60406e-05
	MAPKBP1	ENSBTAG00000015142	4.71888	3.43015e-20
	RNASE10	ENSBTAG00000032869	4.70834	0.000493098
	SYNPR	ENSBTAG00000000265	4.69496	7.34638e-07
	ISG15	ENSBTAG00000014707	4.69166	9.82615e-08
	PGA5	ENSBTAG00000014761	4.67436	7.42582e-05
	SRR	ENSBTAG00000004223	4.65977	0.000238942
	RUSC2	ENSBTAG00000011403	4.63017	2.37452e-08
	ZNF569	ENSBTAG00000004939	4.61533	2.51906e-08
	OVOL1	ENSBTAG00000012656	4.58143	2.34034e-08
	ZNF554	ENSBTAG00000031352	4.57691	4.90562e-06
	REN	ENSBTAG00000021333	4.55329	0.000448913
	GPR68	ENSBTAG00000006738	4.55239	3.25442e-06
	CHRM3	ENSBTAG00000008059	4.54365	0.000291864
	GPX3	ENSBTAG00000043553	4.54346	2.93278e-17
	SUGP2	ENSBTAG00000013288	4.52357	3.64045e-33
	BANP	ENSBTAG00000023745	4.52231	5.2276e-30
	PALM2	ENSBTAG00000014471	4.50859	2.4513e-19
	PLEKHM3	ENSBTAG00000007830	4.46146	4.86894e-09
	FOSL1	ENSBTAG00000006194	4.44786	1.45988e-28
	LONRF3	ENSBTAG00000002615	4.44194	7.52405e-10
	SAMD8	ENSBTAG00000008619	4.42948	9.41165e-09
	HOMER1	ENSBTAG00000025853	4.42558	1.60208e-17
	ZKSCAN8	ENSBTAG00000007074	4.38753	4.84886e-06
	RRP8	ENSBTAG00000000697	4.38724	8.60357e-11
	PTPDC1	ENSBTAG00000005803	4.37553	7.55778e-06
	BAG3	ENSBTAG00000013641	4.3744	2.94015e-28
	CAP2	ENSBTAG00000016924	4.36171	2.20891e-10
	KRBA2	ENSBTAG00000050388	4.33826	6.64782e-06
	SNRNP48	ENSBTAG00000001123	4.33435	1.0129e-13
	NTN4	ENSBTAG00000003183	4.28579	6.49659e-15
	HSPA12A	ENSBTAG00000013779	4.28291	2.44243e-26
	MAFB	ENSBTAG00000003396	4.27642	0.000519819
	ARMH4	ENSBTAG00000020880	4.27324	5.5662e-06
	ZNF879	ENSBTAG00000038541	4.27118	2.22497e-05
	SLC36A1	ENSBTAG00000016094	4.25312	6.2955e-11
	LINS1	ENSBTAG00000016495	4.24628	4.63483e-15
	UBN2	ENSBTAG00000014021	4.23158	1.31983e-14
	GCA	ENSBTAG00000018446	4.22989	3.33608e-24
	RALGAPB	ENSBTAG00000003040	4.22768	3.82936e-22
	UHMK1	ENSBTAG00000012694	4.2226	1.7197e-21
	IGSF9B	ENSBTAG00000014224	4.19579	2.04173e-07
	TMED8	ENSBTAG00000020469	4.17635	5.95223e-08
	DNAJB1	ENSBTAG00000016874	4.15894	1.62304e-22
	ZCCHC2	ENSBTAG00000050848	4.15008	6.84158e-11
	LRIG2	ENSBTAG00000008525	4.149	6.15561e-13
	gene:ENSBTAG00000054322	ENSBTAG00000054322	4.14144	4.32904e-17
	RRM2B	ENSBTAG00000021208	4.13716	7.93165e-14
	gene:ENSBTAG00000008021	ENSBTAG00000008021	4.13401	0.00739208
	ZFP2	ENSBTAG00000007122	4.10114	0.000246735
	C7H19orf44	ENSBTAG00000002447	4.07764	3.61884e-06
	TMC7	ENSBTAG00000016505	4.07459	0.000185674
	DNAJB4	ENSBTAG00000021752	4.06927	5.95054e-21
	gene:ENSBTAG00000021433	ENSBTAG00000021433	4.06414	1.06831e-11
	FAM199X	ENSBTAG00000004008	4.05049	1.25614e-08
	MTX3	ENSBTAG00000013132	4.04496	0.000394597
	PLCG2	ENSBTAG00000002103	4.03378	2.08678e-06
	FUT2	ENSBTAG00000021557	4.0316	1.13357e-25
	LIPH	ENSBTAG00000001535	4.02872	6.68684e-08
	ATP6V0E2	ENSBTAG00000006022	4.02216	7.33078e-14
	MDM1	ENSBTAG00000019738	4.00976	2.12558e-05
	gene:ENSBTAG00000037981	ENSBTAG00000037981	4.00023	0.00474652
	DLL4	ENSBTAG00000010361	3.99356	4.4642e-11
	ADAT1	ENSBTAG00000015669	3.9886	1.19663e-13
	FAM200A	ENSBTAG00000051481	3.98033	1.17635e-08
	ZNF266	ENSBTAG00000049881	3.9773	0.0132469
	gene:ENSBTAG00000050770	ENSBTAG00000050770	3.97659	0.00200178
	gene:ENSBTAG00000038322	ENSBTAG00000038322	3.97583	5.70124e-09
	gene:ENSBTAG00000033642	ENSBTAG00000033642	3.95937	0.00026104
	gene:ENSBTAG00000040063	ENSBTAG00000040063	3.95235	0.000317496
	GEN1	ENSBTAG00000020059	3.9428	1.25571e-10
	HSPB8	ENSBTAG00000001303	3.91695	2.33408e-22
	ZFP3	ENSBTAG00000003699	3.90657	9.72764e-10
	ADGRV1	ENSBTAG00000006031	3.9053	4.26586e-10
	SLC16A10	ENSBTAG00000009239	3.88935	0.00070671
	TUFT1	ENSBTAG00000017566	3.88573	1.68826e-11
	RAD54L2	ENSBTAG00000032253	3.88195	4.34924e-17
	ZNF782	ENSBTAG00000008836	3.86719	6.96381e-05
	SMCR8	ENSBTAG00000017090	3.86494	8.10552e-13
	gene:ENSBTAG00000008066	ENSBTAG00000008066	3.85555	8.73533e-06
	NEMP1	ENSBTAG00000014659	3.85029	4.33147e-11
	THBS1	ENSBTAG00000002006	3.84654	1.47507e-13
	PRDM2	ENSBTAG00000020552	3.82688	2.47515e-22
	PLA2G15	ENSBTAG00000007512	3.82453	7.12217e-14
	ZNF354B	ENSBTAG00000017123	3.81414	4.54594e-06
	LRRC58	ENSBTAG00000033170	3.81056	3.07558e-11
	PITPNC1	ENSBTAG00000044065	3.80775	0.00582733
	USPL1	ENSBTAG00000001178	3.80332	8.50207e-16
	ACTRT3	ENSBTAG00000013141	3.79785	4.92669e-08
	ADARB1	ENSBTAG00000017486	3.79694	9.69057e-14
	ZNF75A	ENSBTAG00000054437	3.79596	0.000777946
	KLHL21	ENSBTAG00000008350	3.79114	7.18025e-14
	SPTLC3	ENSBTAG00000014252	3.78801	8.10845e-09
	gene:ENSBTAG00000051080	ENSBTAG00000051080	3.78486	2.2572e-07
	ZBTB41	ENSBTAG00000002291	3.78139	5.0436e-10
	gene:ENSBTAG00000050993	ENSBTAG00000050993	3.77799	0.00146144
	ZNF10	ENSBTAG00000039242	3.77624	0.000348226
	CBX6	ENSBTAG00000046724	3.76579	6.43733e-17
	RFLNB	ENSBTAG00000006606	3.7612	9.14985e-10
	SLC35B4	ENSBTAG00000003372	3.75749	0.000258213
	C1H3orf70	ENSBTAG00000005212	3.74828	0.00390568
	CXCR4	ENSBTAG00000001060	3.74614	2.18924e-11
	KCNJ2	ENSBTAG00000008294	3.74193	1.67783e-05
	gene:ENSBTAG00000031595	ENSBTAG00000031595	3.7293	0.00238683
	ZNF697	ENSBTAG00000032187	3.7251	1.60201e-07
	NRP2	ENSBTAG00000011971	3.72433	6.43049e-08
	BNIP2	ENSBTAG00000013493	3.71117	1.79545e-12
	gene:ENSBTAG00000052124	ENSBTAG00000052124	3.70829	0.000327318
	TCFL5	ENSBTAG00000046520	3.69907	2.99623e-07
	TBC1D9	ENSBTAG00000018951	3.69654	1.4726e-12
	CSRP2	ENSBTAG00000013406	3.69451	8.10092e-16
	PAPOLB	ENSBTAG00000052734	3.6875	2.75159e-07
	APC2	ENSBTAG00000015433	3.66892	2.48859e-06
	ICE2	ENSBTAG00000005328	3.66885	2.8393e-15
	ZNF383_2	ENSBTAG00000038869	3.66395	0.00100704
	PLAAT1	ENSBTAG00000035844	3.65746	0.00207289
	CNST	ENSBTAG00000000511	3.65346	2.77671e-08
	REL	ENSBTAG00000015386	3.64522	1.72961e-11
	EXOG	ENSBTAG00000019305	3.63938	3.39131e-08
	SPP1	ENSBTAG00000005260	3.6367	3.11253e-09
	gene:ENSBTAG00000010131	ENSBTAG00000010131	3.62559	4.04758e-06
	ZNF7	ENSBTAG00000018456	3.62236	7.09449e-07
	ZNF774	ENSBTAG00000047955	3.62174	1.4274e-06
	FBXL14	ENSBTAG00000052374	3.62082	1.54402e-16
	gene:ENSBTAG00000054731	ENSBTAG00000054731	3.61763	0.000200583
	POMGNT2	ENSBTAG00000000459	3.6142	3.98913e-16
	gene:ENSBTAG00000011437	ENSBTAG00000011437	3.61257	3.08641e-27
	ZNF646	ENSBTAG00000051572	3.61195	2.44173e-18
	gene:ENSBTAG00000054839	ENSBTAG00000054839	3.60574	5.85175e-08
	NEU3	ENSBTAG00000025931	3.60016	2.87475e-07
	gene:ENSBTAG00000046044	ENSBTAG00000046044	3.59904	0.0091636
	IL17RD	ENSBTAG00000010999	3.59212	0.00206201
	SLC23A2	ENSBTAG00000032366	3.58782	2.14713e-08
	CCNT1	ENSBTAG00000005861	3.58489	2.18924e-11
	NCR3LG1	ENSBTAG00000050060	3.58414	5.38796e-15
	KLHL26	ENSBTAG00000014114	3.57069	1.06866e-09
	GZMK	ENSBTAG00000005164	3.57064	0.000576288
	SLC26A2	ENSBTAG00000014615	3.55258	8.43526e-07
	ATP10D	ENSBTAG00000000473	3.548	9.07699e-05
	ZNF16	ENSBTAG00000016203	3.54592	2.8034e-11
	RASEF	ENSBTAG00000021751	3.54213	3.75137e-05
	WHRN	ENSBTAG00000010107	3.53364	2.18458e-06
	SLC17A7	ENSBTAG00000007036	3.52885	1.67679e-07
	MAP3K9	ENSBTAG00000005700	3.52714	4.20432e-11
	TAF4B	ENSBTAG00000004257	3.51539	9.23432e-08
	PEAK1	ENSBTAG00000005145	3.51416	1.10392e-13
	OOEP	ENSBTAG00000019600	3.49711	2.79798e-07
	INA	ENSBTAG00000002717	3.49692	6.86038e-15
	TAFA3	ENSBTAG00000052841	3.49127	5.76664e-06
	KLHL25	ENSBTAG00000016091	3.48598	1.2497e-11
	CASS4	ENSBTAG00000014555	3.48244	1.19001e-08
	SCAI	ENSBTAG00000015553	3.47514	0.00153883
	SOCS7	ENSBTAG00000008535	3.46446	4.72543e-06
	CORO6	ENSBTAG00000001120	3.45382	7.74388e-08
	LUZP1	ENSBTAG00000009502	3.45001	8.94835e-16
	STYXL1	ENSBTAG00000009461	3.43473	6.51311e-05
	LZTS1	ENSBTAG00000000841	3.43443	3.15449e-16
	ZNF557	ENSBTAG00000030929	3.42883	5.10181e-06
	ZNF84	ENSBTAG00000013001	3.42635	1.08678e-06
	CEP68	ENSBTAG00000016717	3.42589	1.84488e-12
	NKAPL	ENSBTAG00000031871	3.42355	2.07862e-07
	NUFIP2	ENSBTAG00000033077	3.41332	1.40194e-16
	ATAT1	ENSBTAG00000006941	3.41144	5.79973e-13
	HSPB1	ENSBTAG00000011969	3.40418	1.82744e-21
	CRELD1	ENSBTAG00000010835	3.39763	1.8806e-15
	ZBTB34	ENSBTAG00000039343	3.38002	0.0104337
	BEND3	ENSBTAG00000012534	3.377	3.16909e-10
	gene:ENSBTAG00000053289	ENSBTAG00000053289	3.37617	2.37438e-06
	KLHL15	ENSBTAG00000020561	3.37449	1.62122e-09
	PTAR1	ENSBTAG00000005826	3.374	2.75159e-07
	DPY19L3	ENSBTAG00000015165	3.3692	4.0067e-08
	MTRR	ENSBTAG00000009401	3.36427	2.56404e-13
	IFFO2	ENSBTAG00000030340	3.36148	2.34927e-07
	ZNF862	ENSBTAG00000039594	3.3605	4.30953e-05
	SYNM	ENSBTAG00000011752	3.35113	4.29977e-07
	MCF2L2	ENSBTAG00000010394	3.35074	1.28306e-05
	TARS3	ENSBTAG00000007651	3.3487	4.02238e-06
	SERF1A	ENSBTAG00000034360	3.34563	2.88372e-09
	THAP2	ENSBTAG00000052417	3.34248	1.20752e-06
	ATP6V0A2	ENSBTAG00000007272	3.33671	7.5551e-20
	INO80D	ENSBTAG00000014407	3.31043	3.24943e-05
	CCDC88A	ENSBTAG00000017469	3.30613	1.88117e-05
	gene:ENSBTAG00000049545	ENSBTAG00000049545	3.30169	1.46175e-06
	GPRIN3	ENSBTAG00000045966	3.30084	9.30159e-11
	TENT5A	ENSBTAG00000000995	3.29143	3.43138e-06
	CNNM4	ENSBTAG00000019213	3.29095	2.3e-20
	POLR2A	ENSBTAG00000046765	3.29082	2.07132e-16
	CDH24	ENSBTAG00000011349	3.27137	7.43674e-13
	TNKS	ENSBTAG00000001463	3.25785	3.10482e-17
	CCP110	ENSBTAG00000003960	3.25753	5.6232e-12
	WWC3	ENSBTAG00000013824	3.25524	1.47614e-19
	TTPAL	ENSBTAG00000018873	3.24721	8.48073e-12
	DOCK4	ENSBTAG00000021182	3.24468	2.2313e-17
	KCTD7	ENSBTAG00000017435	3.24152	0.00103674
	gene:ENSBTAG00000051756	ENSBTAG00000051756	3.23727	0.000415364
	SLC7A6	ENSBTAG00000012112	3.23503	1.02684e-06
	gene:ENSBTAG00000023365	ENSBTAG00000023365	3.23409	2.06348e-05
	SHROOM4	ENSBTAG00000002996	3.2332	1.07253e-10
	gene:ENSBTAG00000053161	ENSBTAG00000053161	3.22844	1.12938e-05
	NFAT5	ENSBTAG00000013412	3.22156	2.1554e-08
	ADAMTS17	ENSBTAG00000019823	3.21593	0.00505645
	ZNF70	ENSBTAG00000053568	3.20843	9.8618e-14
	TRIM52	ENSBTAG00000019651	3.20819	0.000102511
	ARL5B	ENSBTAG00000043964	3.19695	2.14027e-06
	ITPRID2	ENSBTAG00000000937	3.19589	1.2327e-16
	ZNF606	ENSBTAG00000003456	3.19567	1.06632e-09
	CSGALNACT2	ENSBTAG00000005165	3.19408	8.59857e-07
	gene:ENSBTAG00000048908	ENSBTAG00000048908	3.19136	0.000541434
	EPHA4	ENSBTAG00000010030	3.18792	1.8808e-07
	RTTN	ENSBTAG00000013221	3.17748	1.29758e-08
	gene:ENSBTAG00000038702	ENSBTAG00000038702	3.17164	0.000142883
	ZNF660	ENSBTAG00000055104	3.17099	0.00118448
	C15H11orf42	ENSBTAG00000027642	3.16602	0.0269804
	DNAL1	ENSBTAG00000015930	3.16176	2.49167e-07
	gene:ENSBTAG00000039886	ENSBTAG00000039886	3.15759	3.27439e-09
	MGAT5	ENSBTAG00000018744	3.15483	2.76153e-08
	KRT10	ENSBTAG00000020824	3.14836	0.000264929
	LCMT2	ENSBTAG00000014472	3.14715	3.6177e-09
	PPEF1	ENSBTAG00000009545	3.14401	0.000164004
	gene:ENSBTAG00000019432	ENSBTAG00000019432	3.14175	2.48859e-06
	GEMIN5	ENSBTAG00000012095	3.13906	2.14755e-14
	gene:ENSBTAG00000048488	ENSBTAG00000048488	3.13185	0.0115206
	PALB2	ENSBTAG00000006405	3.1259	2.6051e-07
	FMOD	ENSBTAG00000014912	3.12217	4.1975e-06
	gene:ENSBTAG00000040169	ENSBTAG00000040169	3.12191	6.86952e-08
	PHF8	ENSBTAG00000013289	3.11731	3.21857e-10
	MYO10	ENSBTAG00000020126	3.11612	1.69018e-17
	C1H21orf91	ENSBTAG00000001395	3.10997	3.03645e-11
	TENT4B	ENSBTAG00000007942	3.10362	5.82421e-13
	BDP1	ENSBTAG00000000363	3.10271	9.35237e-11
	RHOF	ENSBTAG00000032534	3.09988	3.15098e-05
	TMEM216	ENSBTAG00000021517	3.09816	0.00510674
	HEY1	ENSBTAG00000015717	3.09707	0.0166607
	FKBP14	ENSBTAG00000007870	3.09442	5.86143e-16
	RBSN	ENSBTAG00000013725	3.091	4.92543e-13
	gene:ENSBTAG00000045985	ENSBTAG00000045985	3.08891	0.0111344
	ZNF106	ENSBTAG00000004079	3.08771	3.64395e-18
	DCAF10	ENSBTAG00000014934	3.08408	1.68614e-07
	AFF1	ENSBTAG00000018488	3.08345	1.57673e-16
	NID2	ENSBTAG00000021945	3.07745	0.000384557
	CEP97	ENSBTAG00000013464	3.07582	2.45398e-08
	CADM1	ENSBTAG00000000977	3.07572	1.60208e-17
	MYBL1	ENSBTAG00000011981	3.06885	1.21937e-08
	AMER1	ENSBTAG00000008839	3.06875	0.000142883
	PHF6	ENSBTAG00000015196	3.06492	5.57952e-16
	COMMD8	ENSBTAG00000001348	3.06055	5.77424e-07
	LMTK2	ENSBTAG00000004135	3.06008	2.77868e-17
	TMEM104	ENSBTAG00000011389	3.05484	3.90579e-10
	gene:ENSBTAG00000039662	ENSBTAG00000039662	3.05195	5.28251e-12
	gene:ENSBTAG00000053140	ENSBTAG00000053140	3.05102	0.00395751
	ULBP17	ENSBTAG00000024751	3.04455	0.0221226
	RPGRIP1L	ENSBTAG00000012499	3.04234	4.70466e-09
	NLRC5	ENSBTAG00000005413	3.04068	4.41658e-09
	ZSCAN20	ENSBTAG00000019555	3.0378	3.31341e-06
	ADAMTS1	ENSBTAG00000000706	3.03483	2.30979e-10
	FLRT2	ENSBTAG00000021393	3.03286	5.79583e-05
	gene:ENSBTAG00000053712	ENSBTAG00000053712	3.02701	0.0472849
	ZBTB6	ENSBTAG00000039815	3.02656	0.000182226
	SYT3	ENSBTAG00000013105	3.02477	0.00191759
	gene:ENSBTAG00000048466	ENSBTAG00000048466	3.02422	1.70253e-06
	STARD8	ENSBTAG00000033702	3.02326	0.000945922
	RPIA	ENSBTAG00000002866	3.0231	4.62034e-12
	SLC38A1	ENSBTAG00000000859	3.02188	1.47411e-13
	FBXO30	ENSBTAG00000005376	3.02143	4.66058e-10
	gene:ENSBTAG00000049389	ENSBTAG00000049389	3.0132	1.2558e-05
	gene:ENSBTAG00000025146	ENSBTAG00000025146	3.00788	2.00798e-05
	FGL1	ENSBTAG00000016177	3.0035	0.000175409
	ZBTB43	ENSBTAG00000003438	3.00175	1.23498e-06
	MORC2	ENSBTAG00000009963	3.00105	3.01351e-18
	gene:ENSBTAG00000048007	ENSBTAG00000048007	2.98992	0.00393532
	AAK1	ENSBTAG00000009343	2.97568	3.31916e-11
	CTIF	ENSBTAG00000018901	2.97399	6.54226e-08
	SUPT7L	ENSBTAG00000003906	2.97327	1.48703e-16
	ALS2	ENSBTAG00000007395	2.97228	6.49832e-15
	GREB1L	ENSBTAG00000008275	2.97167	2.54089e-06
	ZNF112	ENSBTAG00000040209	2.96955	2.50384e-05
	HSP90AA1	ENSBTAG00000006270	2.96384	8.86043e-20
	PEAR1	ENSBTAG00000012405	2.96224	0.000501483
	LRR1	ENSBTAG00000004926	2.96032	1.23526e-05
	DNAJB5	ENSBTAG00000018318	2.95968	1.5101e-05
	TRIM32	ENSBTAG00000017155	2.95797	4.61543e-09
	HYKK	ENSBTAG00000001786	2.95502	5.60003e-05
	UHRF2	ENSBTAG00000020815	2.95453	3.30794e-20
	gene:ENSBTAG00000049289	ENSBTAG00000049289	2.95357	0.0201649
	KDM7A	ENSBTAG00000003495	2.95009	4.24689e-06
	FAM161B	ENSBTAG00000020329	2.94873	0.00254979
	WDHD1	ENSBTAG00000019120	2.94351	1.20991e-08
	IL10RA	ENSBTAG00000005215	2.93864	0.00030276
	gene:ENSBTAG00000040442	ENSBTAG00000040442	2.93485	1.35162e-05
	DOCK8	ENSBTAG00000002190	2.92629	3.08989e-05
	NF1	ENSBTAG00000011829	2.92564	0.000111774
	IPO11	ENSBTAG00000018616	2.91973	1.66132e-12
	MED23	ENSBTAG00000012418	2.9138	3.88526e-16
	gene:ENSBTAG00000034090	ENSBTAG00000034090	2.91025	0.000438629
	ADCY9	ENSBTAG00000016629	2.91002	1.74865e-08
	gene:ENSBTAG00000000195	ENSBTAG00000000195	2.90891	0.00305145
	gene:ENSBTAG00000052673	ENSBTAG00000052673	2.90406	0.00413774
	SLC25A35	ENSBTAG00000018808	2.90394	9.99024e-06
	CHML	ENSBTAG00000010803	2.90366	4.52293e-08
	MEX3A	ENSBTAG00000019158	2.90323	0.0122528
	AP3B2	ENSBTAG00000008495	2.89855	0.00312869
	YOD1	ENSBTAG00000020273	2.89205	0.000550371
	EFNB2	ENSBTAG00000016991	2.8911	3.08306e-16
	BBS10	ENSBTAG00000050467	2.8907	3.63514e-06
	MED20	ENSBTAG00000010100	2.88718	2.47021e-05
	TSPAN33	ENSBTAG00000007253	2.88507	6.61071e-07
	UBE3C	ENSBTAG00000008025	2.88139	6.77976e-18
	ZNF623	ENSBTAG00000045791	2.8812	7.99136e-06
	LTN1	ENSBTAG00000000201	2.87977	2.26479e-14
	CENATAC	ENSBTAG00000017932	2.87526	0.000529464
	C16H1orf112	ENSBTAG00000014793	2.87456	2.01918e-10
	CLCN5	ENSBTAG00000001507	2.87276	3.17987e-06
	JMY	ENSBTAG00000025856	2.87129	2.18635e-06
	RFWD3	ENSBTAG00000004460	2.86963	4.94564e-12
	KIAA1671	ENSBTAG00000044022	2.86946	1.95022e-10
	SHMT1	ENSBTAG00000017094	2.86823	0.0173445
	TMEM260	ENSBTAG00000030881	2.8648	7.023e-20
	SENP1	ENSBTAG00000012423	2.8643	9.11145e-06
	INTS2	ENSBTAG00000012070	2.86348	7.96709e-11
	TMEM190	ENSBTAG00000021057	2.85987	0.00755781
	gene:ENSBTAG00000049814	ENSBTAG00000049814	2.85965	0.000573423
	NPR2	ENSBTAG00000011434	2.85904	2.07862e-07
	ZCCHC14	ENSBTAG00000014267	2.85773	8.86152e-16
	PTPN14	ENSBTAG00000021553	2.85528	3.53194e-09
	MAP3K2	ENSBTAG00000004216	2.84959	3.67082e-05
	PLK3	ENSBTAG00000006125	2.84855	3.25538e-10
	P2RX7	ENSBTAG00000008948	2.8469	0.0106577
	ZNF12	ENSBTAG00000039782	2.84595	0.000132119
	CEP250	ENSBTAG00000006021	2.83847	8.31025e-08
	KANSL1L	ENSBTAG00000021600	2.83638	4.76176e-05
	CCDC117	ENSBTAG00000003557	2.8359	2.65389e-17
	ADAR	ENSBTAG00000007519	2.83572	1.31699e-15
	SALL1	ENSBTAG00000008544	2.83526	0.000485413
	CLK4	ENSBTAG00000019414	2.83498	8.98342e-08
	gene:ENSBTAG00000054857	ENSBTAG00000054857	2.83478	4.43013e-06
	ZNF473	ENSBTAG00000012064	2.83433	0.000113995
	gene:ENSBTAG00000049030	ENSBTAG00000049030	2.82813	0.0269595
	POGLUT1	ENSBTAG00000008562	2.82773	1.87812e-08
	GPR19	ENSBTAG00000011959	2.82692	0.0366312
	IQCD	ENSBTAG00000001806	2.82359	0.000271894
	gene:ENSBTAG00000051225	ENSBTAG00000051225	2.8231	0.0297822
	ASCL2	ENSBTAG00000026769	2.82038	0.0302096
	STARD13	ENSBTAG00000021815	2.81921	4.16474e-05
	KPNA6	ENSBTAG00000002896	2.81723	9.76658e-16
	SERPINI1	ENSBTAG00000012708	2.8169	8.59857e-07
	AREL1	ENSBTAG00000020379	2.81459	2.21385e-12
	NIP7	ENSBTAG00000001666	2.81441	3.41542e-09
	IRGQ	ENSBTAG00000052481	2.8144	1.04892e-15
	VCPIP1	ENSBTAG00000006695	2.81236	4.58902e-16
	PGAP1	ENSBTAG00000020416	2.81102	0.00115808
	WDR7	ENSBTAG00000004005	2.80954	8.41882e-15
	PRKAB2	ENSBTAG00000014387	2.80916	7.39198e-08
	IQCG	ENSBTAG00000018025	2.80791	1.96856e-05
	gene:ENSBTAG00000013917	ENSBTAG00000013917	2.80755	1.73323e-11
	ZDHHC23	ENSBTAG00000004974	2.80686	4.53176e-07
	CEP83	ENSBTAG00000004484	2.80521	1.43454e-09
	VSIR	ENSBTAG00000010888	2.80326	4.72056e-07
	DEPDC5	ENSBTAG00000001295	2.80207	2.06108e-11
	TRIM7	ENSBTAG00000020954	2.80136	0.00184885
	TULP4	ENSBTAG00000005083	2.79675	1.95262e-06
	FAM126B	ENSBTAG00000021201	2.79306	2.44691e-07
	GGN	ENSBTAG00000005363	2.78667	0.00429413
	UBN1	ENSBTAG00000001736	2.78499	1.06077e-14
	gene:ENSBTAG00000051457	ENSBTAG00000051457	2.7841	0.00770922
	ZSWIM6	ENSBTAG00000021224	2.77919	8.20396e-11
	SH3PXD2A	ENSBTAG00000044153	2.77695	1.17562e-05
	SS18L1	ENSBTAG00000014438	2.77601	1.66959e-06
	SLC39A3	ENSBTAG00000017706	2.77478	5.394e-10
	CDKN1C	ENSBTAG00000031184	2.77141	4.98704e-05
	LYPD5	ENSBTAG00000037888	2.77114	1.38021e-05
	MALT1	ENSBTAG00000027916	2.76822	6.88062e-07
	gene:ENSBTAG00000048707	ENSBTAG00000048707	2.76583	0.000160519
	ZNF35	ENSBTAG00000034005	2.76514	2.89052e-07
	RAB30	ENSBTAG00000002417	2.76501	0.000181354
	CDK6	ENSBTAG00000044023	2.76475	1.15876e-07
	HS3ST3B1	ENSBTAG00000007866	2.76387	1.07206e-05
	SGCB	ENSBTAG00000014601	2.76224	1.06339e-09
	DGKH	ENSBTAG00000013879	2.76156	0.00737023
	KCTD13	ENSBTAG00000015982	2.76039	1.94192e-06
	PTPN4	ENSBTAG00000020855	2.7517	3.55649e-14
	STAM	ENSBTAG00000002658	2.75137	3.70649e-11
	MITF	ENSBTAG00000006679	2.75112	0.000358201
	ZNF234	ENSBTAG00000049610	2.75023	0.0132813
	SLC12A6	ENSBTAG00000016236	2.74998	1.92052e-14
	SEC61A2	ENSBTAG00000019508	2.74966	2.38857e-10
	PLXNA2	ENSBTAG00000001173	2.74841	1.17793e-17
	ZNF432	ENSBTAG00000006954	2.74837	0.000218421
	ZNFX1	ENSBTAG00000020166	2.74815	8.86152e-16
	gene:ENSBTAG00000051720	ENSBTAG00000051720	2.74778	0.016255
	ATAD5	ENSBTAG00000018383	2.74774	8.08988e-06
	gene:ENSBTAG00000052575	ENSBTAG00000052575	2.74488	7.11148e-05
	ZNF182	ENSBTAG00000046774	2.7443	0.00788036
	SLC5A8	ENSBTAG00000011525	2.74392	0.000165723
	gene:ENSBTAG00000052155	ENSBTAG00000052155	2.74133	0.0114175
	SSH2	ENSBTAG00000011011	2.73799	1.90513e-12
	ZNF576	ENSBTAG00000030933	2.73357	1.37329e-08
	MYLK	ENSBTAG00000014567	2.73201	0.000255275
	GK	ENSBTAG00000008124	2.731	2.03647e-06
	CASP8AP2	ENSBTAG00000011313	2.72972	8.6556e-09
	RABGAP1L	ENSBTAG00000027809	2.72892	0.00482608
	RNF24	ENSBTAG00000007922	2.72696	0.000209008
	ELOVL4	ENSBTAG00000015498	2.72651	0.0292249
	CDK19	ENSBTAG00000007288	2.72586	9.19e-09
	RBM15	ENSBTAG00000012555	2.72585	2.15913e-11
	SLC35C1	ENSBTAG00000003199	2.72526	2.10252e-14
	gene:ENSBTAG00000048553	ENSBTAG00000048553	2.72505	3.50664e-05
	PSD3	ENSBTAG00000033137	2.72403	0.0215583
	FRMD6	ENSBTAG00000031707	2.72066	4.1498e-15
	APOA4	ENSBTAG00000019770	2.7198	0.00237239
	SLC25A27	ENSBTAG00000016302	2.71909	5.42335e-06
	gene:ENSBTAG00000054700	ENSBTAG00000054700	2.71894	8.36525e-05
	TICRR	ENSBTAG00000002418	2.71732	8.05203e-07
	ZNF529	ENSBTAG00000033563	2.71562	0.0220778
	gene:ENSBTAG00000054239	ENSBTAG00000054239	2.70987	1.25676e-10
	ITPR1	ENSBTAG00000020455	2.7092	1.68473e-10
	FAM83E	ENSBTAG00000046291	2.70783	0.000900581
	NMNAT1	ENSBTAG00000051897	2.70724	2.0766e-12
	ZNF667	ENSBTAG00000000803	2.7037	0.000120123
	SCG5	ENSBTAG00000032613	2.70178	0.027993
	DENND5A	ENSBTAG00000006322	2.7015	4.57427e-14
	USF3	ENSBTAG00000021000	2.70131	7.93796e-08
	PGM2L1	ENSBTAG00000000770	2.70069	5.86709e-05
	ZNF518B	ENSBTAG00000050234	2.69428	3.083e-09
	DSTYK	ENSBTAG00000016618	2.69358	3.66255e-09
	MTF1	ENSBTAG00000006511	2.6901	1.30116e-08
	JAK2	ENSBTAG00000012047	2.68997	1.26916e-13
	CLCC1	ENSBTAG00000017129	2.68912	3.95214e-09
	KIRREL1	ENSBTAG00000005799	2.68771	4.0463e-09
	gene:ENSBTAG00000011549	ENSBTAG00000011549	2.6858	2.21671e-05
	gene:ENSBTAG00000049490	ENSBTAG00000049490	2.68368	0.000617855
	ZNF394	ENSBTAG00000016190	2.67886	1.7486e-05
	SMG8	ENSBTAG00000003365	2.67704	1.61065e-09
	TMEM8B	ENSBTAG00000011445	2.67385	4.88549e-06
	RABGAP1	ENSBTAG00000039172	2.67323	3.38481e-12
	NBEAL1	ENSBTAG00000014469	2.67193	2.19977e-07
	DNAJA1	ENSBTAG00000016265	2.66676	2.09413e-16
	CLOCK	ENSBTAG00000044044	2.66292	6.39256e-06
	KBTBD8	ENSBTAG00000011081	2.66226	0.00427495
	SLC2A13	ENSBTAG00000043962	2.66054	5.53753e-06
	CMTR2	ENSBTAG00000047367	2.65751	2.48298e-10
	ATF7	ENSBTAG00000005863	2.65673	4.19444e-07
	GCLC	ENSBTAG00000015571	2.6566	3.78407e-10
	MDC1	ENSBTAG00000025526	2.65559	5.19891e-13
	WDR47	ENSBTAG00000020384	2.65501	1.31684e-08
	gene:ENSBTAG00000052086	ENSBTAG00000052086	2.65474	0.0136125
	N4BP1	ENSBTAG00000019938	2.65116	1.29504e-13
	EID2	ENSBTAG00000015644	2.64867	3.06211e-05
	TPST1	ENSBTAG00000000390	2.64745	4.26724e-06
	SLC30A1	ENSBTAG00000010909	2.64446	1.22742e-08
	SBNO1	ENSBTAG00000020505	2.64417	5.73441e-12
	SRRM5	ENSBTAG00000049726	2.64302	0.0366734
	RBM27	ENSBTAG00000011642	2.64248	5.69203e-13
	ZNF45	ENSBTAG00000026263	2.64163	0.00157049
	TNKS2	ENSBTAG00000009279	2.63702	8.74567e-13
	RAP1GAP2	ENSBTAG00000020000	2.63563	0.00187354
	FAM200B	ENSBTAG00000055011	2.63398	0.0135015
	DUSP16	ENSBTAG00000010763	2.63273	2.03069e-09
	HAUS2	ENSBTAG00000005663	2.63238	7.0216e-10
	CBLN3	ENSBTAG00000010665	2.62792	3.64965e-05
	HIPK2	ENSBTAG00000017860	2.62657	2.19136e-08
	KMT2C	ENSBTAG00000024199	2.62585	5.63157e-16
	HIPK1	ENSBTAG00000011322	2.62356	3.03645e-11
	HOXA6	ENSBTAG00000024341	2.6214	0.00787885
	ADM2	ENSBTAG00000054072	2.62082	0.000423878
	MISP3	ENSBTAG00000016936	2.62081	3.1172e-09
	RAB31	ENSBTAG00000046533	2.62039	1.76382e-13
	NIPA1	ENSBTAG00000002316	2.61634	0.0120603
	gene:ENSBTAG00000046231	ENSBTAG00000046231	2.61172	0.0263549
	gene:ENSBTAG00000054988	ENSBTAG00000054988	2.61166	0.00137834
	PM20D2	ENSBTAG00000011667	2.60963	0.00718809
	SMG1	ENSBTAG00000020735	2.60803	6.93552e-11
	FAM117A	ENSBTAG00000006886	2.6071	2.82122e-06
	USP40	ENSBTAG00000000149	2.60321	2.02935e-12
	ATXN7L1_2	ENSBTAG00000049733	2.60274	6.37825e-05
	SYDE1	ENSBTAG00000015184	2.60193	2.26424e-06
	PLOD3	ENSBTAG00000000342	2.60116	4.68077e-16
	RIOK1	ENSBTAG00000013821	2.59961	4.22708e-06
	ZBTB20	ENSBTAG00000011928	2.59624	0.0119426
	CCDC134	ENSBTAG00000021173	2.59596	0.000292651
	SNPH	ENSBTAG00000048366	2.59238	2.5438e-07
	AKAP8L	ENSBTAG00000010439	2.59208	1.54677e-12
	TENT5B	ENSBTAG00000018413	2.58626	3.03645e-11
	ITGB8	ENSBTAG00000003709	2.58619	1.06837e-08
	DNAJC9	ENSBTAG00000000949	2.58594	3.89254e-08
	ERC1	ENSBTAG00000013658	2.58348	1.36341e-11
	SERAC1	ENSBTAG00000011509	2.58314	1.67292e-05
	NOTCH1	ENSBTAG00000022799	2.58128	1.54094e-06
	CLIP3	ENSBTAG00000019674	2.58071	2.18538e-10
	CSRNP2	ENSBTAG00000010928	2.57784	1.14478e-08
	SPTY2D1	ENSBTAG00000001660	2.57749	9.87456e-09
	gene:ENSBTAG00000009460	ENSBTAG00000009460	2.57456	0.046572
	ZNF214	ENSBTAG00000020289	2.57345	0.0447829
	EPG5	ENSBTAG00000012067	2.57333	2.37664e-10
	KMT2D	ENSBTAG00000014429	2.57094	6.83907e-14
	MMS22L	ENSBTAG00000000629	2.56967	2.5233e-07
	CBX4	ENSBTAG00000049156	2.56906	1.2002e-11
	ENTPD7	ENSBTAG00000047077	2.56894	1.31854e-07
	gene:ENSBTAG00000038635	ENSBTAG00000038635	2.56888	2.36653e-09
	SAMHD1	ENSBTAG00000022007	2.56844	2.47439e-09
	ZKSCAN4	ENSBTAG00000003575	2.5683	0.00128139
	DCAF1	ENSBTAG00000006501	2.56696	6.60399e-15
	URB1	ENSBTAG00000012412	2.56509	5.14408e-13
	ISYNA1	ENSBTAG00000017482	2.56374	1.15831e-09
	gene:ENSBTAG00000014880	ENSBTAG00000014880	2.56259	1.19814e-12
	PEG10	ENSBTAG00000053735	2.562	7.88958e-05
	ESM1	ENSBTAG00000004221	2.55953	9.14062e-06
	HMBOX1	ENSBTAG00000010819	2.55796	1.9613e-07
	P4HA1	ENSBTAG00000032996	2.55728	1.5436e-10
	TEAD1	ENSBTAG00000032657	2.55723	1.46235e-06
	TTC30B	ENSBTAG00000027696	2.55443	0.000511522
	SP4	ENSBTAG00000014389	2.55439	4.98825e-05
	PLPPR2	ENSBTAG00000008192	2.55321	0.000113826
	SYN1	ENSBTAG00000005042	2.55308	5.13238e-05
	PIK3AP1	ENSBTAG00000019872	2.55006	5.38545e-12
	gene:ENSBTAG00000004925	ENSBTAG00000004925	2.54982	0.0139877
	CRCP	ENSBTAG00000037489	2.54898	2.2659e-06
	STX17	ENSBTAG00000008016	2.54701	4.4388e-05
	NUP153	ENSBTAG00000017128	2.54553	4.04479e-15
	SOCS4	ENSBTAG00000021988	2.54543	2.92971e-09
	ANKLE2	ENSBTAG00000033339	2.54394	3.89817e-13
	LIN7B	ENSBTAG00000023415	2.5405	0.00317387
	TPBG	ENSBTAG00000039477	2.53764	3.19798e-07
	DEDD2	ENSBTAG00000005761	2.53698	4.00349e-09
	SNX19	ENSBTAG00000013076	2.53684	6.98031e-09
	NVL	ENSBTAG00000006718	2.53677	1.51626e-10
	GTF3C4	ENSBTAG00000004091	2.53518	4.31146e-06
	TOR1AIP2	ENSBTAG00000035230	2.53484	1.73323e-11
	INSR	ENSBTAG00000012687	2.53469	9.7533e-08
	TNFSF15	ENSBTAG00000018069	2.53359	0.00141417
	AQR	ENSBTAG00000012712	2.53212	1.64618e-12
	SLC2A10	ENSBTAG00000002942	2.53155	6.33241e-05
	CFAP20DC	ENSBTAG00000020373	2.53124	0.0168279
	SPATA5	ENSBTAG00000000125	2.53106	9.98219e-05
	SOGA1	ENSBTAG00000021669	2.53103	0.000443518
	C7orf61	ENSBTAG00000016765	2.53078	0.00639604
	NFXL1	ENSBTAG00000002201	2.52949	8.65532e-06
	METTL4	ENSBTAG00000021668	2.52681	0.000285825
	gene:ENSBTAG00000051767	ENSBTAG00000051767	2.52491	0.00514469
	P4HA2	ENSBTAG00000001116	2.5243	1.54425e-12
	PKDCC	ENSBTAG00000019382	2.5236	0.000323258
	MOSMO	ENSBTAG00000008188	2.52344	0.00349459
	ETS1	ENSBTAG00000002341	2.52303	7.15498e-08
	NSD1	ENSBTAG00000025426	2.52193	1.21992e-11
	GRK5	ENSBTAG00000007981	2.51848	1.54587e-05
	TSPAN12	ENSBTAG00000015337	2.51637	0.00126733
	KRBA1	ENSBTAG00000010219	2.51567	0.00370529
	KIF3C	ENSBTAG00000019138	2.51518	1.66981e-08
	FRYL	ENSBTAG00000000137	2.51429	1.64627e-14
	SERINC5	ENSBTAG00000001619	2.51314	1.73527e-07
	PAPOLG	ENSBTAG00000007414	2.5107	1.16416e-08
	PHC3	ENSBTAG00000013938	2.50894	1.10752e-05
	KAT2A	ENSBTAG00000044019	2.50892	1.68751e-14
	MAP3K14	ENSBTAG00000007084	2.50755	6.47826e-05
	MEX3B	ENSBTAG00000052904	2.50397	0.00654034
	SDC2	ENSBTAG00000014357	2.50274	0.000140217
	SKI	ENSBTAG00000038716	2.50211	1.98816e-11
	MYNN	ENSBTAG00000013142	2.50137	2.97713e-13
	BTBD8	ENSBTAG00000006167	2.49893	0.000106694
	FBXO33	ENSBTAG00000006836	2.49797	1.36968e-08
	AFMID	ENSBTAG00000007125	2.49618	0.0495686
	MASTL	ENSBTAG00000017271	2.4945	3.32938e-06
	TMTC2	ENSBTAG00000002888	2.49249	0.00020606
	CCDC186	ENSBTAG00000020233	2.49241	1.86262e-08
	BCORL1	ENSBTAG00000004962	2.49074	5.51838e-09
	TBX6	ENSBTAG00000009046	2.49065	0.0376719
	LAMA3	ENSBTAG00000027181	2.48908	1.17687e-12
	ATF6	ENSBTAG00000005227	2.48877	5.68893e-10
	ZNF41	ENSBTAG00000002113	2.48759	0.0155849
	FBXL18	ENSBTAG00000010264	2.48711	9.19394e-14
	PEX13	ENSBTAG00000005257	2.48654	1.75125e-12
	DCLRE1C	ENSBTAG00000010220	2.4853	0.000563401
	RAB29	ENSBTAG00000003232	2.48435	1.27692e-07
	POT1	ENSBTAG00000013180	2.48265	7.25551e-06
	gene:ENSBTAG00000053188	ENSBTAG00000053188	2.48247	0.00135019
	ARHGEF7	ENSBTAG00000020726	2.4821	1.75303e-09
	NHLRC3	ENSBTAG00000010951	2.4817	2.65129e-06
	ENC1	ENSBTAG00000026369	2.4816	3.52727e-13
	TMF1	ENSBTAG00000015554	2.48158	2.21385e-12
	SLC16A13	ENSBTAG00000020853	2.48072	1.01634e-09
	gene:ENSBTAG00000055157	ENSBTAG00000055157	2.48072	0.00330565
	MON1B	ENSBTAG00000052957	2.47895	4.3411e-12
	ABLIM2	ENSBTAG00000015926	2.47678	0.0273205
	MAP7D3	ENSBTAG00000014170	2.47161	2.58268e-05
	SLC30A6	ENSBTAG00000010898	2.47113	1.26886e-08
	KLHL29	ENSBTAG00000021969	2.47079	0.00571036
	SENP7	ENSBTAG00000016932	2.47047	3.36825e-10
	NEURL4	ENSBTAG00000010519	2.46753	3.84571e-12
	MOGS	ENSBTAG00000001844	2.46721	9.66735e-12
	NIPAL3	ENSBTAG00000013048	2.46616	4.44323e-08
	TGFBR2	ENSBTAG00000019832	2.46489	1.40736e-11
	CARNMT1	ENSBTAG00000008204	2.46467	5.8664e-08
	XYLB	ENSBTAG00000011278	2.46187	0.000874825
	MTSS2	ENSBTAG00000009358	2.46074	0.00262573
	CILK1	ENSBTAG00000015590	2.46035	6.70786e-07
	METTL16	ENSBTAG00000017440	2.45885	1.43949e-07
	gene:ENSBTAG00000015866	ENSBTAG00000015866	2.45855	0.0298718
	KLHL20	ENSBTAG00000024485	2.45558	8.99447e-09
	SERPINE2	ENSBTAG00000008717	2.45545	1.3489e-06
	HELQ	ENSBTAG00000018151	2.45117	6.9175e-05
	TTC26	ENSBTAG00000016373	2.45047	0.00120568
	LRP12	ENSBTAG00000011516	2.44805	1.33069e-06
	HHLA2	ENSBTAG00000018397	2.44735	0.0289504
	CDKL5	ENSBTAG00000007428	2.4465	0.0230364
	RAD54B	ENSBTAG00000000632	2.4457	1.72434e-06
	ANKRD52	ENSBTAG00000011762	2.44397	2.78388e-12
	gene:ENSBTAG00000051328	ENSBTAG00000051328	2.44381	0.0138069
	ZNF274	ENSBTAG00000013353	2.44148	8.90058e-05
	RBM38	ENSBTAG00000008105	2.44055	5.6131e-08
	FAM83B	ENSBTAG00000016058	2.43975	0.00244996
	WNK1	ENSBTAG00000005221	2.43894	6.36269e-14
	ERCC6L	ENSBTAG00000005607	2.43801	4.77343e-07
	NFKBIE	ENSBTAG00000013705	2.43383	1.45526e-09
	ZNF281	ENSBTAG00000047428	2.43376	7.72328e-08
	FZD4	ENSBTAG00000040128	2.43363	0.00014447
	PACC1	ENSBTAG00000000758	2.43277	0.000177366
	PDPK1	ENSBTAG00000034436	2.43072	6.76878e-07
	DHX9	ENSBTAG00000019821	2.43057	3.03645e-11
	HACD3	ENSBTAG00000015155	2.42989	1.07253e-10
	ZBTB21	ENSBTAG00000030836	2.42919	3.6887e-07
	SFMBT2	ENSBTAG00000005915	2.42903	0.00032881
	gene:ENSBTAG00000017939	ENSBTAG00000017939	2.42779	3.64658e-12
	SIPA1L2	ENSBTAG00000000942	2.42727	3.48661e-12
	AKR1B1	ENSBTAG00000009902	2.42667	0.000402076
	VSNL1	ENSBTAG00000017158	2.4263	0.000628676
	LIMD1	ENSBTAG00000026097	2.42587	5.28284e-09
	gene:ENSBTAG00000050453	ENSBTAG00000050453	2.42569	2.86133e-05
	NR4A2	ENSBTAG00000003650	2.42437	0.00576613
	FKBP7	ENSBTAG00000001097	2.42122	2.19834e-06
	ZNF26	ENSBTAG00000053029	2.4206	0.0016944
	ZNF280B	ENSBTAG00000001005	2.41932	0.000123368
	PDS5B	ENSBTAG00000011597	2.41852	8.74211e-07
	MIB1	ENSBTAG00000007467	2.4185	1.15363e-13
	LRIF1	ENSBTAG00000012659	2.41751	3.3776e-12
	RPTOR	ENSBTAG00000002883	2.41638	1.04042e-12
	CDKN1A	ENSBTAG00000008353	2.41631	2.65077e-10
	TYW5	ENSBTAG00000019232	2.41607	0.000159168
	CCN2	ENSBTAG00000006367	2.41563	0.00104901
	NABP1	ENSBTAG00000018653	2.41477	1.11787e-06
	CNTN1	ENSBTAG00000020679	2.41316	0.0289504
	C3H1orf109	ENSBTAG00000014325	2.41109	0.000152452
	DDX52	ENSBTAG00000010313	2.40959	2.15113e-11
	BBS7	ENSBTAG00000004945	2.40919	4.03833e-05
	PPP1R9A	ENSBTAG00000024426	2.40703	0.000620738
	MTOR	ENSBTAG00000015325	2.40625	1.49895e-13
	FAM110C	ENSBTAG00000051168	2.40351	2.37525e-07
	RC3H1	ENSBTAG00000052708	2.40299	5.21755e-07
	SMURF2	ENSBTAG00000019853	2.4027	7.20041e-11
	HAUS3	ENSBTAG00000024787	2.40262	4.9244e-08
	RIC3	ENSBTAG00000004863	2.40258	0.000166628
	SMYD4	ENSBTAG00000009708	2.40192	1.0907e-06
	FGD6	ENSBTAG00000014030	2.39959	7.21073e-06
	gene:ENSBTAG00000048114	ENSBTAG00000048114	2.39941	0.000182214
	LCOR	ENSBTAG00000046239	2.39877	3.23333e-05
	GTF2H3	ENSBTAG00000007270	2.39846	6.84565e-07
	ABL2	ENSBTAG00000015026	2.39828	0.00191899
	GIT2	ENSBTAG00000006506	2.39551	2.23111e-11
	PDZD8	ENSBTAG00000011401	2.39483	1.99302e-10
	PCYOX1L	ENSBTAG00000019951	2.39479	3.2327e-13
	TIMELESS	ENSBTAG00000020459	2.39469	2.54839e-11
	GID4	ENSBTAG00000008802	2.39426	3.83518e-10
	METTL18	ENSBTAG00000021671	2.39384	2.37103e-05
	gene:ENSBTAG00000000682	ENSBTAG00000000682	2.39271	3.98826e-07
	DPY19L4	ENSBTAG00000013621	2.39206	1.92641e-09
	B4GAT1	ENSBTAG00000022238	2.39183	2.43384e-07
	SLC4A4	ENSBTAG00000002348	2.39182	0.000185079
	IRF7	ENSBTAG00000047680	2.38931	1.13068e-07
	B3GALT6	ENSBTAG00000037523	2.38898	2.60657e-05
	ZNF268_2	ENSBTAG00000039316	2.38741	0.00277344
	ZNF654	ENSBTAG00000023675	2.38714	8.43427e-09
	TBC1D8	ENSBTAG00000025898	2.38653	3.62037e-12
	gene:ENSBTAG00000048433	ENSBTAG00000048433	2.38517	0.00795768
	ATE1	ENSBTAG00000003178	2.3834	4.47484e-10
	NFATC3	ENSBTAG00000004368	2.38252	7.94582e-07
	XIAP	ENSBTAG00000040350	2.38228	2.75299e-05
	ARSB	ENSBTAG00000008341	2.38228	5.81166e-07
	DET1	ENSBTAG00000000967	2.38227	8.7286e-09
	C2CD2	ENSBTAG00000021259	2.38198	1.33348e-07
	FBXL8	ENSBTAG00000023632	2.38197	0.000571781
	XPO7	ENSBTAG00000047628	2.38051	1.99666e-11
	AFF4	ENSBTAG00000009482	2.37971	1.35054e-09
	SLC6A8	ENSBTAG00000009959	2.37968	1.46235e-06
	SREK1IP1	ENSBTAG00000009469	2.37736	0.000503886
	SMARCAD1	ENSBTAG00000017061	2.37677	7.50266e-12
	FAM135A	ENSBTAG00000002171	2.37516	1.86252e-06
	TAOK1	ENSBTAG00000000827	2.37227	1.62682e-05
	SUPT4H1	ENSBTAG00000049588	2.37127	3.34932e-08
	ARL4D	ENSBTAG00000016847	2.36919	6.44665e-05
	ZBTB11	ENSBTAG00000013460	2.36791	9.78217e-10
	SLC1A4	ENSBTAG00000007763	2.36717	1.75457e-09
	gene:ENSBTAG00000015899	ENSBTAG00000015899	2.36708	2.51473e-06
	XPNPEP3	ENSBTAG00000006204	2.36616	1.87703e-06
	ANKH	ENSBTAG00000013391	2.36537	0.00189622
	gene:ENSBTAG00000048460	ENSBTAG00000048460	2.36526	0.00468454
	PPP1R3F	ENSBTAG00000021100	2.36425	0.0175747
	HAS3	ENSBTAG00000050602	2.36375	0.000388587
	ZNF202	ENSBTAG00000016684	2.36224	0.00238683
	FAM217B	ENSBTAG00000045509	2.36185	0.0388474
	TMEM67	ENSBTAG00000044190	2.36135	9.4717e-08
	ROCK2	ENSBTAG00000005847	2.35992	2.23805e-08
	PGBD1	ENSBTAG00000046573	2.3597	0.00115348
	SLC7A1	ENSBTAG00000018577	2.35854	1.25194e-07
	EDRF1	ENSBTAG00000009439	2.35802	8.70496e-11
	LRRC8C	ENSBTAG00000000900	2.35492	2.014e-05
	KIAA1958	ENSBTAG00000016259	2.35465	0.002276
	EARS2	ENSBTAG00000045593	2.35449	0.00240493
	ZNF449	ENSBTAG00000018090	2.35397	0.0149638
	OTOP1	ENSBTAG00000003651	2.35377	0.0351325
	TAF13	ENSBTAG00000049309	2.35194	0.000210642
	MTCL1	ENSBTAG00000009459	2.35155	0.000431875
	AP5M1	ENSBTAG00000013043	2.3497	7.87369e-07
	ZNF583	ENSBTAG00000000801	2.34812	2.13533e-05
	TOPBP1	ENSBTAG00000000526	2.34783	1.26783e-10
	FAM83G	ENSBTAG00000003705	2.3466	1.75448e-07
	SEMA6A	ENSBTAG00000020489	2.34389	0.00193924
	CEP164	ENSBTAG00000014137	2.34291	0.000147562
	RTL6	ENSBTAG00000012425	2.34101	0.00569292
	SNTB2	ENSBTAG00000001654	2.34062	6.04561e-07
	CDR2L	ENSBTAG00000039466	2.34059	7.72161e-10
	EXOC8	ENSBTAG00000006111	2.33984	2.51138e-10
	HIP1	ENSBTAG00000000781	2.33568	0.00599282
	TFCP2L1	ENSBTAG00000007765	2.33477	0.00163646
	USP37	ENSBTAG00000016572	2.33407	9.47535e-08
	SEC22B	ENSBTAG00000007712	2.33407	6.82068e-10
	PHF20	ENSBTAG00000005571	2.33364	7.36001e-08
	gene:ENSBTAG00000017595	ENSBTAG00000017595	2.33234	0.00161728
	TDRKH	ENSBTAG00000021594	2.33165	0.000397009
	EYA3	ENSBTAG00000043989	2.33057	2.21917e-13
	TOGARAM1	ENSBTAG00000039117	2.33024	3.88858e-11
	gene:ENSBTAG00000030499	ENSBTAG00000030499	2.3296	2.03124e-08
	GPR157	ENSBTAG00000012605	2.3289	0.0054874
	ZKSCAN2	ENSBTAG00000011162	2.32592	0.00939716
	gene:ENSBTAG00000014593	ENSBTAG00000014593	2.32571	0.0235691
	SRFBP1	ENSBTAG00000014320	2.32494	1.00804e-06
	DPP9	ENSBTAG00000021134	2.3224	3.03293e-12
	SRC	ENSBTAG00000008938	2.32227	2.7671e-11
	DHX16	ENSBTAG00000006960	2.32193	3.22624e-09
	AVL9	ENSBTAG00000003114	2.3209	1.16602e-09
	PIK3CA	ENSBTAG00000009232	2.32073	7.605e-11
	PCYT1A	ENSBTAG00000016979	2.32005	4.53176e-07
	FAM219B	ENSBTAG00000005846	2.3196	1.08901e-10
	ALDH8A1	ENSBTAG00000007975	2.31929	0.0243306
	ASXL2	ENSBTAG00000019983	2.31837	2.52346e-09
	MPPE1	ENSBTAG00000002128	2.31815	1.41486e-11
	SUCO	ENSBTAG00000010169	2.3178	4.81903e-11
	ZNF484	ENSBTAG00000031682	2.31584	2.0054e-06
	SLC35G1	ENSBTAG00000010105	2.31491	1.72581e-06
	LPIN2	ENSBTAG00000012060	2.31327	9.9563e-12
	ZBTB9	ENSBTAG00000038888	2.31155	1.44064e-06
	SNRK	ENSBTAG00000003325	2.31082	6.27386e-07
	KLHL11	ENSBTAG00000050549	2.30799	3.75429e-10
	EEF1AKMT3	ENSBTAG00000016910	2.30752	1.16483e-09
	TMTC3	ENSBTAG00000009023	2.30539	7.60071e-07
	UVSSA	ENSBTAG00000012577	2.30533	2.89806e-05
	CHD8	ENSBTAG00000020422	2.30503	2.33462e-11
	PPP1R15B	ENSBTAG00000013074	2.30412	1.70773e-10
	RAB8B	ENSBTAG00000011146	2.30321	1.82774e-09
	GPATCH2	ENSBTAG00000001574	2.30302	1.58736e-06
	gene:ENSBTAG00000015077	ENSBTAG00000015077	2.3022	1.08056e-09
	GCH1	ENSBTAG00000040151	2.30207	4.67387e-05
	TRAK2	ENSBTAG00000014933	2.30067	4.1674e-06
	ACOT13	ENSBTAG00000016337	2.29952	1.07964e-09
	USP31	ENSBTAG00000011744	2.29915	3.52543e-06
	INPP5F	ENSBTAG00000021801	2.29838	4.404e-10
	SECISBP2	ENSBTAG00000001939	2.297	3.02369e-08
	CCDC82	ENSBTAG00000006581	2.29686	1.28054e-05
	gene:ENSBTAG00000048849	ENSBTAG00000048849	2.2965	0.0449792
	RC3H2	ENSBTAG00000023867	2.29552	2.46399e-07
	gene:ENSBTAG00000053952	ENSBTAG00000053952	2.29407	4.28199e-05
	DCLRE1B	ENSBTAG00000003616	2.29394	6.82149e-05
	LIG4	ENSBTAG00000015868	2.29388	1.06616e-06
	ZNF691	ENSBTAG00000016028	2.29382	5.77167e-05
	PRPF3	ENSBTAG00000013946	2.2927	1.98752e-10
	SRGAP1	ENSBTAG00000011892	2.29265	1.62179e-07
	STK35	ENSBTAG00000003561	2.29118	1.36809e-09
	gene:ENSBTAG00000045596	ENSBTAG00000045596	2.29034	0.00851401
	SPIRE1	ENSBTAG00000010542	2.28852	2.04751e-05
	NCOA2	ENSBTAG00000020312	2.28715	7.01054e-07
	KBTBD7	ENSBTAG00000039823	2.28695	0.0136032
	FAM8A1	ENSBTAG00000017118	2.28576	3.37351e-11
	BRF2	ENSBTAG00000027665	2.2848	3.21092e-05
	ZSWIM3	ENSBTAG00000000958	2.28421	0.000137805
	PRKACB	ENSBTAG00000011953	2.28411	9.4162e-08
	PHLDA1	ENSBTAG00000034985	2.2839	1.26841e-09
	SOWAHB	ENSBTAG00000038148	2.28288	0.000681652
	C18H16orf46	ENSBTAG00000023765	2.28104	0.0386768
	TRIM16	ENSBTAG00000002605	2.28059	9.66773e-09
	CEP350	ENSBTAG00000008082	2.27887	2.56917e-09
	GCC1	ENSBTAG00000003102	2.27857	9.20704e-08
	ANKRD50	ENSBTAG00000001117	2.27801	1.04843e-10
	TMEM127	ENSBTAG00000015667	2.27614	2.44347e-10
	TANC2	ENSBTAG00000004249	2.27536	2.02535e-05
	GALC	ENSBTAG00000001124	2.27514	0.000611045
	TMEM245	ENSBTAG00000038794	2.27479	3.52104e-06
	PLAGL2	ENSBTAG00000018334	2.27448	7.33461e-05
	C20H5orf22	ENSBTAG00000017569	2.27446	0.00109661
	ZGRF1	ENSBTAG00000026936	2.2735	0.000274841
	DYRK3	ENSBTAG00000013294	2.27336	1.50687e-07
	gene:ENSBTAG00000048741	ENSBTAG00000048741	2.27282	0.0167035
	gene:ENSBTAG00000049368	ENSBTAG00000049368	2.27248	1.75903e-07
	KMT2A	ENSBTAG00000018093	2.27232	8.84815e-07
	FAM172A	ENSBTAG00000050195	2.27185	1.68274e-06
	OBI1	ENSBTAG00000000869	2.27138	2.0581e-06
	SKIL	ENSBTAG00000004154	2.27078	0.000204968
	ICE1	ENSBTAG00000018501	2.26999	3.04919e-09
	NSUN6	ENSBTAG00000022003	2.26951	1.94626e-06
	KBTBD2	ENSBTAG00000003115	2.26842	3.15812e-10
	INTU	ENSBTAG00000012824	2.26838	0.0016623
	EIF4A2	ENSBTAG00000014724	2.26835	3.6158e-11
	NOL9	ENSBTAG00000016733	2.26749	1.64333e-10
	PNN	ENSBTAG00000026995	2.26708	3.01099e-11
	PIKFYVE	ENSBTAG00000002177	2.26696	0.000105943
	RB1	ENSBTAG00000006640	2.26656	8.00539e-09
	BAMBI	ENSBTAG00000003045	2.26604	0.00157677
	HIVEP1	ENSBTAG00000001252	2.26597	3.85133e-07
	EDN1	ENSBTAG00000008096	2.26584	0.00228468
	AMIGO1	ENSBTAG00000014083	2.2658	0.000665504
	MID1	ENSBTAG00000010152	2.26558	5.15501e-09
	TTC17	ENSBTAG00000031299	2.26494	5.09563e-10
	SGPP2	ENSBTAG00000046649	2.26418	0.00364054
	ZSWIM8	ENSBTAG00000012657	2.26388	1.68826e-11
	TSPAN5	ENSBTAG00000012343	2.26374	0.0357414
	CCPG1	ENSBTAG00000012741	2.26246	3.56137e-07
	TMEM33	ENSBTAG00000043958	2.26094	2.99168e-11
	CDH4	ENSBTAG00000015058	2.26033	7.22029e-06
	gene:ENSBTAG00000031523	ENSBTAG00000031523	2.26023	0.00175052
	SOAT1	ENSBTAG00000004059	2.25939	2.21413e-09
	CTSL	ENSBTAG00000000720	2.25926	0.000803037
	LRRC51	ENSBTAG00000017964	2.25836	5.42587e-05
	PDE4DIP	ENSBTAG00000001564	2.25773	6.69288e-07
	PPP1R12A	ENSBTAG00000014609	2.25756	1.24902e-10
	ZNF644	ENSBTAG00000011200	2.25695	1.19891e-10
	GTF3C3	ENSBTAG00000007779	2.25652	5.9e-07
	SELENOI	ENSBTAG00000007837	2.25599	2.60863e-06
	MMP11	ENSBTAG00000006108	2.25349	0.00479532
	NAPEPLD	ENSBTAG00000014171	2.25332	0.000912653
	ZDHHC21	ENSBTAG00000006197	2.25089	2.18366e-05
	RIF1	ENSBTAG00000021020	2.25055	5.51866e-09
	WASHC4	ENSBTAG00000033735	2.25014	9.19794e-09
	BAZ2A	ENSBTAG00000017840	2.24964	1.25765e-11
	HSPA4	ENSBTAG00000015683	2.24947	4.47005e-11
	SHPRH	ENSBTAG00000008112	2.24896	7.52162e-08
	PLPP7	ENSBTAG00000050974	2.24865	0.0423032
	ZNF329	ENSBTAG00000003465	2.24784	2.39056e-05
	ARSH	ENSBTAG00000047161	2.24701	0.0271365
	gene:ENSBTAG00000016603	ENSBTAG00000016603	2.24617	0.0448095
	FAM20C	ENSBTAG00000003607	2.24602	5.04754e-11
	ZFR	ENSBTAG00000008414	2.24504	1.0878e-09
	WDFY2	ENSBTAG00000008053	2.24498	0.00704369
	SCAMP5	ENSBTAG00000021318	2.2446	0.0134991
	SPIN2	ENSBTAG00000013260	2.24215	0.0151565
	TMEM241	ENSBTAG00000010037	2.24201	0.0104337
	CACTIN	ENSBTAG00000010373	2.24132	6.27094e-08
	PTPN21	ENSBTAG00000018596	2.24116	6.20063e-08
	LNPEP	ENSBTAG00000019900	2.23905	4.1099e-05
	HELB	ENSBTAG00000020806	2.23837	1.88201e-08
	gene:ENSBTAG00000051367	ENSBTAG00000051367	2.2337	0.004944
	ELK4	ENSBTAG00000004953	2.23325	6.09829e-05
	SETD1A	ENSBTAG00000002345	2.23245	3.53488e-10
	MINDY2	ENSBTAG00000012391	2.23009	9.21348e-10
	ADGRF4	ENSBTAG00000002934	2.23006	0.00875395
	MYPOP	ENSBTAG00000045708	2.22957	0.0135208
	RNF39	ENSBTAG00000052499	2.22874	3.06211e-05
	NOTCH2	ENSBTAG00000007909	2.22682	4.57959e-09
	MAST2	ENSBTAG00000020444	2.22553	2.22959e-09
	ZNF792	ENSBTAG00000002370	2.22506	0.00154644
	MBNL3	ENSBTAG00000014088	2.22454	0.000961675
	TESK2	ENSBTAG00000011244	2.2239	0.000991057
	ZFYVE9	ENSBTAG00000014289	2.22153	1.83142e-09
	ATXN7	ENSBTAG00000011287	2.22087	6.81027e-06
	C2CD3_2	ENSBTAG00000054229	2.22032	0.0151702
	HARS2	ENSBTAG00000025212	2.22019	2.92458e-07
	ZNF800	ENSBTAG00000020004	2.21929	2.46773e-09
	PRR12	ENSBTAG00000014454	2.21698	3.56738e-09
	CEMIP	ENSBTAG00000007431	2.21662	0.000433074
	AGO1	ENSBTAG00000012253	2.21576	1.71717e-09
	NOP9	ENSBTAG00000010235	2.21576	3.89502e-05
	ARSK	ENSBTAG00000020178	2.21527	6.80086e-07
	PARS2	ENSBTAG00000040313	2.21478	0.000262113
	HELZ	ENSBTAG00000004746	2.21437	8.43427e-09
	SERPINH1	ENSBTAG00000001027	2.21385	1.87018e-10
	STON2	ENSBTAG00000025308	2.21276	1.23463e-07
	ZKSCAN1	ENSBTAG00000016757	2.21182	1.92036e-05
	WWC2	ENSBTAG00000012191	2.20931	2.90177e-09
	EPHB3	ENSBTAG00000005313	2.20863	8.86708e-07
	GOLGA3	ENSBTAG00000009755	2.20856	1.34116e-09
	CHAC2	ENSBTAG00000019459	2.20719	0.00773008
	gene:ENSBTAG00000053119	ENSBTAG00000053119	2.2071	0.00134147
	HSPB6	ENSBTAG00000018598	2.20369	0.000225032
	gene:ENSBTAG00000053476	ENSBTAG00000053476	2.20189	3.17969e-07
	IPMK	ENSBTAG00000011197	2.20175	1.31684e-08
	SNED1	ENSBTAG00000014132	2.2011	0.00144929
	OSBPL11	ENSBTAG00000006471	2.19937	6.13238e-06
	ERCC6	ENSBTAG00000032527	2.19748	6.84565e-07
	UBXN7	ENSBTAG00000007577	2.19701	4.29031e-09
	QKI	ENSBTAG00000011593	2.19699	3.6764e-08
	TTI1	ENSBTAG00000004100	2.19614	3.57029e-09
	PGM2	ENSBTAG00000005773	2.1949	6.7852e-09
	NDC1	ENSBTAG00000006625	2.194	7.45725e-06
	CEP85L	ENSBTAG00000012929	2.19185	0.00947148
	DNAJC24	ENSBTAG00000050888	2.19183	0.00400364
	GFOD1	ENSBTAG00000049619	2.19167	5.52451e-07
	ZNF23	ENSBTAG00000050281	2.19078	0.00141185
	ZNF319	ENSBTAG00000045572	2.19018	0.00465586
	SUPT6H	ENSBTAG00000009036	2.18988	8.39949e-11
	APCDD1	ENSBTAG00000005154	2.18972	0.0015602
	GBA	ENSBTAG00000014841	2.18592	7.18447e-08
	ZNF184	ENSBTAG00000011498	2.18497	0.00931998
	TCF24	ENSBTAG00000050513	2.18303	0.0333295
	RASAL2	ENSBTAG00000015537	2.18292	2.04192e-05
	TERF1	ENSBTAG00000032982	2.18251	2.87776e-10
	ATR	ENSBTAG00000011529	2.18227	4.11927e-06
	SCHIP1	ENSBTAG00000014960	2.182	0.000283209
	RCOR1	ENSBTAG00000002336	2.18119	1.36832e-06
	GNAL	ENSBTAG00000002125	2.17957	0.0353186
	GABPB1	ENSBTAG00000022801	2.1778	4.94112e-07
	SMG7	ENSBTAG00000008003	2.17725	3.03871e-10
	IDNK	ENSBTAG00000047103	2.17693	0.0141461
	NOCT	ENSBTAG00000005998	2.17657	3.98567e-06
	MAN1A2	ENSBTAG00000003586	2.17636	3.69945e-05
	ZNF548	ENSBTAG00000048682	2.17466	0.00115759
	SEL1L3	ENSBTAG00000002299	2.17315	0.00132069
	TGFBRAP1	ENSBTAG00000021731	2.17107	2.25824e-09
	CACUL1	ENSBTAG00000022808	2.17101	2.66009e-05
	gene:ENSBTAG00000052472	ENSBTAG00000052472	2.16897	0.000145536
	CHORDC1	ENSBTAG00000013615	2.16699	1.80635e-11
	TBC1D23	ENSBTAG00000015010	2.16648	6.98152e-09
	PHIP	ENSBTAG00000024688	2.16617	2.61688e-07
	FBXO46	ENSBTAG00000048966	2.16536	8.63037e-05
	SACS	ENSBTAG00000001867	2.1651	0.000460579
	TMEM64	ENSBTAG00000011268	2.1633	0.00149974
	gene:ENSBTAG00000038619	ENSBTAG00000038619	2.16288	9.94835e-05
	FBXO45	ENSBTAG00000006388	2.16264	0.000345745
	FAM102A	ENSBTAG00000023851	2.16247	4.82789e-05
	LRATD1	ENSBTAG00000004948	2.16163	0.000357568
	WDTC1	ENSBTAG00000053588	2.15997	1.39777e-09
	STK4	ENSBTAG00000003257	2.15729	2.76554e-07
	METTL23	ENSBTAG00000044138	2.15727	4.85986e-06
	NAA16	ENSBTAG00000038251	2.15717	0.0010204
	NAIF1	ENSBTAG00000012156	2.15658	0.000600284
	ANKRD12	ENSBTAG00000002755	2.15655	1.91712e-06
	ZNF197	ENSBTAG00000037803	2.15581	0.000689881
	ZNF317	ENSBTAG00000016077	2.15348	7.70104e-05
	C19H17orf97	ENSBTAG00000046148	2.15271	0.0250069
	SPRED3	ENSBTAG00000017678	2.15082	0.00256546
	RNF19B	ENSBTAG00000008330	2.14993	1.90285e-07
	WAPL	ENSBTAG00000012213	2.14846	1.07335e-10
	MTMR9_2	ENSBTAG00000003726	2.14802	2.37947e-05
	BMP2	ENSBTAG00000005111	2.14749	7.06916e-06
	DEPDC7	ENSBTAG00000021809	2.14731	0.00686954
	IRAK1BP1	ENSBTAG00000020825	2.14697	0.0498846
	ARID3B	ENSBTAG00000011828	2.14695	0.00548418
	SCAMP1	ENSBTAG00000007371	2.14672	0.000238137
	gene:ENSBTAG00000050748	ENSBTAG00000050748	2.14579	0.000575063
	gene:ENSBTAG00000006878	ENSBTAG00000006878	2.14508	5.80923e-09
	RTN2	ENSBTAG00000008185	2.14375	0.000647787
	SLC20A2	ENSBTAG00000014861	2.14207	4.81857e-06
	SLC35A5	ENSBTAG00000009085	2.14179	9.18492e-09
	SDC1	ENSBTAG00000011154	2.14104	1.07587e-09
	SFT2D2	ENSBTAG00000037819	2.14043	1.11112e-05
	PREPL	ENSBTAG00000017429	2.14022	6.70786e-07
	IWS1	ENSBTAG00000021172	2.13958	1.88885e-10
	RBBP5	ENSBTAG00000015946	2.13893	6.44533e-09
	BMS1	ENSBTAG00000012878	2.13677	7.04829e-11
	BBS12	ENSBTAG00000007564	2.13661	2.26814e-05
	RIC1	ENSBTAG00000001283	2.13622	1.93779e-05
	ZNF502	ENSBTAG00000007020	2.13531	0.0377442
	C1H3orf52	ENSBTAG00000016554	2.13353	4.6978e-05
	ZMYM4	ENSBTAG00000021023	2.13345	7.0872e-06
	DLL3	ENSBTAG00000010483	2.13246	0.00433663
	gene:ENSBTAG00000011844	ENSBTAG00000011844	2.1324	0.0289052
	RHOBTB2	ENSBTAG00000035958	2.13126	7.36505e-10
	RELT	ENSBTAG00000016494	2.12868	0.0388697
	LRRC8B	ENSBTAG00000020214	2.12807	1.85952e-07
	NHS	ENSBTAG00000039195	2.12801	0.0027147
	ERN1	ENSBTAG00000016799	2.12723	0.000225207
	ULBP21	ENSBTAG00000047902	2.12708	0.000352287
	CHAC1	ENSBTAG00000010371	2.12645	0.0101129
	RBM4B	ENSBTAG00000000423	2.125	3.31709e-06
	PKN2	ENSBTAG00000021900	2.12482	7.9279e-08
	ETNK1	ENSBTAG00000005833	2.1246	4.17806e-06
	TMEM129	ENSBTAG00000011042	2.12287	8.20827e-07
	C7H5orf24	ENSBTAG00000012762	2.12284	3.17561e-08
	PPM1L	ENSBTAG00000001274	2.12219	0.0216456
	WASL	ENSBTAG00000004643	2.12093	9.58536e-10
	PANX1	ENSBTAG00000012010	2.11892	5.80811e-07
	DISP1	ENSBTAG00000049277	2.1176	0.000546328
	DCAKD	ENSBTAG00000006048	2.11546	3.44584e-09
	DGKE	ENSBTAG00000004449	2.11464	0.0145711
	gene:ENSBTAG00000049594	ENSBTAG00000049594	2.11423	0.00729464
	SLC25A37	ENSBTAG00000019099	2.11373	1.19182e-06
	PPT1	ENSBTAG00000013367	2.11358	2.46538e-09
	SAMD10	ENSBTAG00000011655	2.11336	0.000433795
	ZNF200	ENSBTAG00000005195	2.11313	7.2065e-05
	SEPTIN1	ENSBTAG00000021219	2.11265	0.0104482
	MAP1A	ENSBTAG00000014001	2.11119	0.0220786
	PLK2	ENSBTAG00000016771	2.11116	0.000272379
	CHD6	ENSBTAG00000005733	2.1111	1.35054e-09
	AP1G1	ENSBTAG00000002769	2.11015	1.44783e-09
	GOLGA1	ENSBTAG00000015286	2.10815	5.24604e-05
	ZSWIM9	ENSBTAG00000014597	2.1073	0.00202275
	MBNL2	ENSBTAG00000018313	2.10681	1.92553e-07
	ZNF618	ENSBTAG00000025659	2.10394	0.00482872
	DMXL1	ENSBTAG00000006748	2.10331	6.09612e-09
	PEX1	ENSBTAG00000024431	2.10272	3.72374e-09
	CSNK1G1	ENSBTAG00000016823	2.10176	5.16178e-06
	PPRC1	ENSBTAG00000007427	2.10083	9.72815e-09
	ZNF213	ENSBTAG00000026408	2.10002	0.00814814
	ZYG11B	ENSBTAG00000019680	2.09963	3.58911e-08
	WIPF2	ENSBTAG00000038126	2.09644	1.03343e-08
	PIGG	ENSBTAG00000005964	2.09605	3.28241e-05
	CLK1	ENSBTAG00000005408	2.0948	5.91406e-05
	CLEC16A	ENSBTAG00000005208	2.09301	4.74437e-08
	ELMOD2	ENSBTAG00000014007	2.09215	2.34623e-09
	PLOD2	ENSBTAG00000007331	2.09008	6.39304e-05
	ENTPD5	ENSBTAG00000020334	2.08954	0.000300828
	gene:ENSBTAG00000004815	ENSBTAG00000004815	2.08894	0.000113826
	OSBPL8	ENSBTAG00000004427	2.08861	5.8247e-07
	ARHGAP35	ENSBTAG00000015543	2.08846	6.1963e-09
	TEC	ENSBTAG00000005062	2.08844	0.00101617
	ZMYM1	ENSBTAG00000006555	2.08666	3.7434e-08
	CLU	ENSBTAG00000005574	2.08615	3.37226e-07
	EIF2AK2	ENSBTAG00000008703	2.08572	5.85294e-08
	TAF1A	ENSBTAG00000013483	2.08494	0.0151328
	ARHGAP21	ENSBTAG00000021857	2.08448	1.3428e-08
	gene:ENSBTAG00000012868	ENSBTAG00000012868	2.08196	0.00197958
	FBP2	ENSBTAG00000019554	2.08163	4.08681e-05
	ZNF451	ENSBTAG00000018879	2.08058	5.18515e-06
	RO60	ENSBTAG00000013812	2.07974	2.74338e-08
	SEC23IP	ENSBTAG00000007441	2.0781	5.0194e-08
	gene:ENSBTAG00000030470	ENSBTAG00000030470	2.07659	0.00251016
	CRAMP1	ENSBTAG00000002202	2.07593	0.00027838
	IRAK2	ENSBTAG00000006193	2.07578	0.00254844
	SERTAD2	ENSBTAG00000049341	2.07368	6.64319e-09
	YTHDC1	ENSBTAG00000015572	2.07298	4.43485e-08
	KAT6A	ENSBTAG00000004015	2.0728	3.12415e-08
	IQSEC2	ENSBTAG00000014945	2.07081	1.71721e-08
	RRN3	ENSBTAG00000004804	2.0693	3.96861e-07
	FHDC1	ENSBTAG00000043963	2.06912	1.34684e-05
	BTRC	ENSBTAG00000007476	2.0685	1.39046e-05
	ZNF189	ENSBTAG00000015348	2.0677	1.58505e-05
	RBPJ	ENSBTAG00000003602	2.06722	3.13119e-07
	ATM	ENSBTAG00000003111	2.06718	4.94645e-09
	CRYBG3	ENSBTAG00000047147	2.06711	4.59548e-05
	JADE1	ENSBTAG00000017493	2.06485	0.000145255
	TMEM183A	ENSBTAG00000002874	2.06257	2.43528e-08
	ATP1B3	ENSBTAG00000014140	2.06033	6.40592e-08
	MYZAP	ENSBTAG00000002194	2.05992	0.0018936
	FAM222B	ENSBTAG00000047717	2.05832	4.50639e-09
	ZBTB2	ENSBTAG00000014790	2.05775	7.73364e-05
	SON	ENSBTAG00000008482	2.05644	1.69297e-09
	PPCDC	ENSBTAG00000014089	2.05571	1.84758e-05
	RIN1	ENSBTAG00000017681	2.05552	5.2032e-06
	SMCHD1	ENSBTAG00000003354	2.05382	1.4195e-08
	CEP170	ENSBTAG00000007566	2.05375	7.67406e-06
	PDCD11	ENSBTAG00000009715	2.05361	2.0868e-09
	ZNF318	ENSBTAG00000010217	2.05264	0.000104925
	CAMK1	ENSBTAG00000007780	2.05161	0.00589136
	PDE12	ENSBTAG00000015563	2.0508	2.41626e-07
	gene:ENSBTAG00000053237	ENSBTAG00000053237	2.05059	0.0164985
	BCO2	ENSBTAG00000034193	2.05	0.000588982
	WSB2	ENSBTAG00000007139	2.04977	3.48824e-09
	ERMARD	ENSBTAG00000000918	2.04966	0.00140528
	TAF12	ENSBTAG00000026660	2.04945	0.000292009
	POMC	ENSBTAG00000007897	2.04882	0.00014361
	STARD4	ENSBTAG00000045886	2.04856	0.00655316
	TMEM131	ENSBTAG00000006744	2.04747	1.69728e-09
	GYG2	ENSBTAG00000013341	2.04712	2.46346e-06
	FGD4	ENSBTAG00000005453	2.04686	0.00104236
	SDCBP	ENSBTAG00000019910	2.04669	1.36968e-08
	MAP3K13	ENSBTAG00000017103	2.04614	0.00497561
	gene:ENSBTAG00000019479	ENSBTAG00000019479	2.04532	0.00434313
	RGMB	ENSBTAG00000011864	2.04415	0.00131052
	FDXACB1	ENSBTAG00000004949	2.04195	0.00783443
	GFPT1	ENSBTAG00000017626	2.04098	1.08759e-07
	MSL1	ENSBTAG00000010375	2.0406	6.83383e-09
	COL12A1	ENSBTAG00000020056	2.03871	0.0134453
	ZNF677	ENSBTAG00000038674	2.03789	0.00240854
	FOXJ2	ENSBTAG00000019742	2.0375	4.42468e-06
	ZNF789	ENSBTAG00000047572	2.03722	0.0128211
	SCAF4	ENSBTAG00000018855	2.03488	1.54992e-08
	SLFN11	ENSBTAG00000019437	2.03449	0.00205297
	TMEM187	ENSBTAG00000008278	2.03377	0.0369107
	ECD	ENSBTAG00000000315	2.03363	4.16663e-09
	UCK1	ENSBTAG00000010810	2.03356	1.44109e-08
	RNPC3	ENSBTAG00000019091	2.03309	0.000689881
	ZNF174	ENSBTAG00000001614	2.03272	0.000107225
	RNASEL	ENSBTAG00000009091	2.03217	3.49815e-05
	NDST2	ENSBTAG00000012664	2.03148	8.88117e-06
	SELENBP1	ENSBTAG00000008091	2.03117	5.38476e-05
	gene:ENSBTAG00000038088	ENSBTAG00000038088	2.03108	0.0133655
	MFHAS1	ENSBTAG00000015913	2.03053	1.8414e-07
	TBCK	ENSBTAG00000004227	2.03003	0.000241167
	MAP1B	ENSBTAG00000001961	2.02936	4.85238e-05
	COPS7B	ENSBTAG00000005207	2.02917	5.86342e-07
	gene:ENSBTAG00000053608	ENSBTAG00000053608	2.02876	0.0239574
	NMNAT2	ENSBTAG00000000795	2.02845	0.00962988
	PPP2R5E	ENSBTAG00000019784	2.02826	9.03868e-08
	ZNF568	ENSBTAG00000021742	2.02758	0.039084
	DLL1	ENSBTAG00000031476	2.02722	0.00238976
	VPS50	ENSBTAG00000014255	2.02619	1.30914e-07
	TAF3	ENSBTAG00000002836	2.02616	2.1629e-07
	DNAJC18	ENSBTAG00000002286	2.02597	1.7126e-08
	ZNF177	ENSBTAG00000050244	2.02482	0.0204803
	SECISBP2L	ENSBTAG00000046553	2.02453	2.699e-06
	SOS1	ENSBTAG00000011643	2.02442	3.37226e-07
	HEXIM2	ENSBTAG00000024974	2.02357	0.0142601
	PPIL3	ENSBTAG00000005416	2.02231	4.11696e-05
	GGH	ENSBTAG00000007534	2.02111	0.000244729
	ATAD2_1	ENSBTAG00000051782	2.01972	0.00499035
	USP9X	ENSBTAG00000006242	2.01865	2.18237e-08
	SDC3	ENSBTAG00000026676	2.01774	0.00600071
	CTNS	ENSBTAG00000000831	2.01759	0.00106198
	ESF1	ENSBTAG00000007130	2.01751	9.83849e-06
	AKAP11	ENSBTAG00000014752	2.0164	4.7886e-08
	FHIP2B	ENSBTAG00000014361	2.01564	5.74138e-08
	TRMT10A	ENSBTAG00000000197	2.01508	0.00130955
	LYST	ENSBTAG00000016804	2.0125	7.92633e-05
	CRTC3	ENSBTAG00000010915	2.01054	0.00209855
	ZNF566	ENSBTAG00000031686	2.01022	0.00882697
	BRMS1L	ENSBTAG00000018400	2.00926	0.00201563
	ZNF181	ENSBTAG00000009889	2.00809	0.0005093
	GTF2E1	ENSBTAG00000016848	2.00703	2.23785e-05
	CLSPN	ENSBTAG00000002826	2.00694	0.00477101
	CLEC11A	ENSBTAG00000005576	2.00522	0.00547594
	THAP5	ENSBTAG00000021869	2.00501	0.000411792
	CEP41	ENSBTAG00000007413	2.00471	0.000699246
	SYNJ1	ENSBTAG00000003063	2.00402	4.73668e-06
	LYSMD1	ENSBTAG00000020395	2.0039	0.00258148
	ITGAE	ENSBTAG00000015264	2.00388	0.0187634
	HSPA13	ENSBTAG00000012908	2.00308	1.45983e-06
	PPARA	ENSBTAG00000008063	2.00149	0.00943312
	ARHGEF4	ENSBTAG00000015834	-2.00016	0.0363691
	WDR41	ENSBTAG00000020212	-2.00082	4.22708e-06
	TPK1	ENSBTAG00000017676	-2.00093	0.000373713
	COG1	ENSBTAG00000006087	-2.00182	3.66492e-08
	PYCR3	ENSBTAG00000016810	-2.00228	2.54183e-06
	MPST	ENSBTAG00000030648	-2.00252	8.66175e-09
	WWOX	ENSBTAG00000015894	-2.00331	0.00274069
	ZNF598	ENSBTAG00000001023	-2.00494	1.36107e-07
	ETAA1	ENSBTAG00000011727	-2.0057	4.36766e-05
	AK4	ENSBTAG00000030674	-2.00801	0.0026167
	TXN	ENSBTAG00000002953	-2.00886	1.49662e-07
	MARCKS	ENSBTAG00000002082	-2.00975	5.41339e-05
	MTA1	ENSBTAG00000047606	-2.01008	8.21398e-06
	MMS19	ENSBTAG00000012704	-2.01036	2.07738e-05
	TMEM145	ENSBTAG00000039015	-2.01037	0.0147093
	RIC8A	ENSBTAG00000002042	-2.0115	5.42078e-06
	UBXN11	ENSBTAG00000009581	-2.01179	0.0131238
	AIMP2	ENSBTAG00000007367	-2.01207	1.7675e-06
	WBP4	ENSBTAG00000016637	-2.01217	9.97812e-06
	RILP	ENSBTAG00000038889	-2.0125	0.0137569
	SLC9A3R2	ENSBTAG00000013479	-2.0126	0.0235508
	IMMT	ENSBTAG00000003307	-2.01264	1.13536e-08
	COPZ2	ENSBTAG00000039954	-2.01313	0.0448843
	LY6G6C	ENSBTAG00000000585	-2.01391	0.00110994
	RIC8B	ENSBTAG00000000147	-2.01443	2.07677e-07
	IMPDH2	ENSBTAG00000031837	-2.01575	7.10043e-09
	GSTP1_2	ENSBTAG00000051210	-2.01577	7.41632e-06
	gene:ENSBTAG00000052619	ENSBTAG00000052619	-2.0162	0.0446697
	NAXD	ENSBTAG00000011466	-2.01621	1.01923e-06
	MAGED4B	ENSBTAG00000048077	-2.01754	0.000852681
	INPP5K	ENSBTAG00000011479	-2.01766	6.10394e-08
	MCRIP2	ENSBTAG00000045857	-2.01834	6.30922e-06
	UBXN1	ENSBTAG00000010481	-2.01966	9.97467e-08
	RABL2B	ENSBTAG00000004876	-2.02026	2.67138e-09
	ABHD16A	ENSBTAG00000000578	-2.02103	5.32983e-07
	SAYSD1	ENSBTAG00000001074	-2.02139	0.000733596
	LAMP5	ENSBTAG00000007977	-2.02175	0.0310459
	RFT1	ENSBTAG00000020973	-2.02197	0.000969746
	BOLA-DMB	ENSBTAG00000012451	-2.02206	4.56427e-05
	NIPSNAP3A	ENSBTAG00000006901	-2.02333	1.92017e-05
	SLCO3A1	ENSBTAG00000001652	-2.02368	0.00520354
	SDHB	ENSBTAG00000008314	-2.02501	4.85508e-08
	TMEM88B	ENSBTAG00000023784	-2.02504	0.0165225
	STC1	ENSBTAG00000001687	-2.02569	0.002276
	LRRN4CL	ENSBTAG00000010484	-2.02673	9.45867e-07
	MAML3	ENSBTAG00000011373	-2.02709	0.0259054
	gene:ENSBTAG00000036099	ENSBTAG00000036099	-2.02743	0.013091
	RPS6KA4	ENSBTAG00000039153	-2.02816	3.81567e-08
	PIEZO1	ENSBTAG00000020944	-2.02817	6.23598e-08
	ITGA7	ENSBTAG00000012897	-2.02857	0.000154487
	ADK	ENSBTAG00000011072	-2.03195	3.24671e-08
	FAM3B	ENSBTAG00000030921	-2.03285	0.000175409
	HDAC3	ENSBTAG00000017360	-2.03349	2.46391e-08
	SLC44A4	ENSBTAG00000005675	-2.03555	0.00020247
	FBXO4	ENSBTAG00000016981	-2.03617	0.0111799
	GNB2	ENSBTAG00000006495	-2.03634	1.39777e-09
	LPL	ENSBTAG00000012855	-2.0367	0.000221562
	PRDX2	ENSBTAG00000012062	-2.03672	6.90453e-09
	HMGB2	ENSBTAG00000015101	-2.03675	1.08708e-06
	NTMT1	ENSBTAG00000015437	-2.03683	1.75693e-07
	GCSH	ENSBTAG00000006795	-2.03762	1.88201e-08
	LTBP1	ENSBTAG00000019839	-2.03766	0.00717834
	FLYWCH2	ENSBTAG00000038115	-2.03834	0.00013118
	TPRG1L	ENSBTAG00000015857	-2.03843	1.40492e-08
	DHCR7	ENSBTAG00000016465	-2.03902	1.22651e-08
	STK16	ENSBTAG00000020613	-2.03912	1.99295e-08
	PHF11	ENSBTAG00000013159	-2.03925	6.2894e-05
	FAM189A2	ENSBTAG00000011173	-2.03946	0.00688961
	TMEM44	ENSBTAG00000002394	-2.0413	0.000108893
	NCEH1	ENSBTAG00000020073	-2.04401	5.95651e-07
	TMEM256	ENSBTAG00000031752	-2.04447	9.26697e-05
	ARNT2	ENSBTAG00000012351	-2.04581	0.0153614
	SLC4A11	ENSBTAG00000027409	-2.04585	0.0250955
	CALD1	ENSBTAG00000013953	-2.04616	0.00145276
	LARP7	ENSBTAG00000009632	-2.04765	1.0625e-07
	DGKB	ENSBTAG00000021905	-2.04825	0.0205272
	FH	ENSBTAG00000021688	-2.04831	7.92792e-08
	SLC25A13	ENSBTAG00000003773	-2.04929	3.51282e-08
	RARRES1	ENSBTAG00000014713	-2.04961	2.47021e-05
	ARL10	ENSBTAG00000025345	-2.05151	0.0168999
	KIF20A	ENSBTAG00000008758	-2.05252	8.16222e-05
	CDC42EP5	ENSBTAG00000045989	-2.05256	0.0415402
	ND1	ENSBTAG00000043558	-2.05464	4.72543e-06
	COQ4	ENSBTAG00000004664	-2.05586	7.43235e-09
	RELL1	ENSBTAG00000004329	-2.05606	4.79333e-06
	BRI3	ENSBTAG00000022825	-2.05728	3.39038e-10
	AK7	ENSBTAG00000016854	-2.05749	0.0167917
	FBXO9	ENSBTAG00000015083	-2.05771	1.84647e-08
	ODR4	ENSBTAG00000011946	-2.05978	8.9027e-06
	IFT172	ENSBTAG00000018157	-2.06025	0.0447935
	gene:ENSBTAG00000052796	ENSBTAG00000052796	-2.06025	0.0178063
	SMARCA1	ENSBTAG00000002292	-2.06104	0.000173998
	ATP5F1A	ENSBTAG00000002507	-2.06141	1.97244e-08
	PRSS22	ENSBTAG00000020582	-2.06313	0.000440549
	GSR	ENSBTAG00000007115	-2.06385	6.44533e-09
	TNFSF10	ENSBTAG00000018994	-2.06406	0.0328437
	XAF1	ENSBTAG00000011343	-2.06486	6.16208e-05
	ATG10	ENSBTAG00000038117	-2.06517	0.0162872
	gene:ENSBTAG00000050402	ENSBTAG00000050402	-2.06623	0.0497649
	SCO2	ENSBTAG00000012609	-2.0664	6.0376e-08
	MRPS7	ENSBTAG00000016133	-2.06715	1.51369e-08
	SLTM	ENSBTAG00000011319	-2.06715	1.31395e-08
	GNG10	ENSBTAG00000009087	-2.06736	4.68279e-08
	MAP3K8	ENSBTAG00000011600	-2.06872	0.0239746
	RORC	ENSBTAG00000017405	-2.0709	0.000414518
	gene:ENSBTAG00000033166	ENSBTAG00000033166	-2.07129	0.00150407
	C6H4orf19	ENSBTAG00000006643	-2.07469	9.06577e-06
	gene:ENSBTAG00000019474	ENSBTAG00000019474	-2.07488	0.00115502
	STAP2	ENSBTAG00000006001	-2.07527	2.12526e-07
	MED24	ENSBTAG00000021468	-2.07545	0.000106598
	INTS11	ENSBTAG00000007620	-2.07583	6.59428e-09
	ROGDI	ENSBTAG00000016331	-2.08126	3.13836e-07
	POP7	ENSBTAG00000026248	-2.08172	7.8294e-09
	IPO9	ENSBTAG00000004452	-2.0825	1.21022e-05
	COX7B	ENSBTAG00000047768	-2.08258	1.99291e-08
	LDLRAP1	ENSBTAG00000001050	-2.08322	1.4047e-08
	OXNAD1	ENSBTAG00000004891	-2.08334	0.000175642
	CDKN2AIPNL	ENSBTAG00000010984	-2.08365	3.76774e-08
	ACBD6	ENSBTAG00000046502	-2.08366	6.2894e-05
	PGD	ENSBTAG00000013527	-2.0842	2.76153e-08
	NDUFB10	ENSBTAG00000009534	-2.08456	2.87065e-10
	CUEDC1	ENSBTAG00000007147	-2.08472	6.46589e-06
	MRPL28	ENSBTAG00000016581	-2.08473	1.73922e-08
	PRDX4	ENSBTAG00000006165	-2.0858	6.10001e-09
	SNRPA	ENSBTAG00000009077	-2.08646	7.13544e-08
	ABHD14B	ENSBTAG00000037377	-2.08739	2.20523e-08
	ALDH2	ENSBTAG00000008743	-2.08808	1.08594e-06
	TTC23	ENSBTAG00000011185	-2.09005	0.00931998
	KRT18	ENSBTAG00000001517	-2.09037	2.2895e-07
	NPM1	ENSBTAG00000015316	-2.09106	3.89634e-09
	RANGRF	ENSBTAG00000018809	-2.09237	0.00237864
	IGFBP2	ENSBTAG00000005596	-2.09408	0.000337116
	PIN1	ENSBTAG00000016988	-2.09415	2.17331e-08
	CYSRT1	ENSBTAG00000045711	-2.09456	0.00167692
	SNAPIN	ENSBTAG00000012470	-2.09517	1.92872e-07
	TMEM135	ENSBTAG00000005482	-2.09803	5.08441e-07
	GNG11	ENSBTAG00000000820	-2.09817	2.25069e-08
	CCDC107	ENSBTAG00000011413	-2.09819	3.92017e-06
	LY6E	ENSBTAG00000017040	-2.09865	5.74598e-08
	JUN	ENSBTAG00000004037	-2.09865	0.0012796
	SREBF1	ENSBTAG00000007884	-2.10042	8.80214e-09
	IQGAP2	ENSBTAG00000000897	-2.10107	0.000163453
	PARPBP	ENSBTAG00000039709	-2.10213	0.000662574
	PAFAH1B3	ENSBTAG00000019787	-2.10296	5.60487e-07
	EIF1AX	ENSBTAG00000017633	-2.10479	3.31039e-10
	ARHGEF19	ENSBTAG00000005670	-2.10507	0.0147334
	TFPI	ENSBTAG00000049919	-2.10544	0.0133692
	HDAC1	ENSBTAG00000012698	-2.10561	1.79858e-06
	KATNB1	ENSBTAG00000001848	-2.10575	4.6535e-07
	STARD10	ENSBTAG00000015182	-2.10737	2.83668e-06
	PRELP	ENSBTAG00000017834	-2.10755	0.0182936
	ATP5F1C	ENSBTAG00000013930	-2.1105	9.1182e-10
	DNASE1L2	ENSBTAG00000009964	-2.11092	0.0264265
	PLEKHH3	ENSBTAG00000019090	-2.11099	5.66509e-06
	MFSD10	ENSBTAG00000021130	-2.11429	1.669e-08
	RANBP1	ENSBTAG00000006656	-2.11459	1.61377e-09
	MKI67	ENSBTAG00000002444	-2.11541	0.00517097
	MRPS5	ENSBTAG00000008241	-2.11756	2.92971e-09
	NACA	ENSBTAG00000010701	-2.11757	4.09571e-10
	KLC1	ENSBTAG00000017299	-2.11861	1.17828e-05
	CEBPZOS	ENSBTAG00000048620	-2.11869	0.0101621
	CCL28	ENSBTAG00000001557	-2.11966	0.000713692
	PEMT	ENSBTAG00000016432	-2.11966	0.0163689
	ZHX1	ENSBTAG00000015334	-2.12019	5.88492e-06
	TBC1D2	ENSBTAG00000019550	-2.12127	1.08726e-08
	SRI	ENSBTAG00000010390	-2.12453	1.39595e-08
	SERPINB8	ENSBTAG00000001207	-2.12532	5.15685e-06
	SMO	ENSBTAG00000013287	-2.12548	0.00135743
	PDF	ENSBTAG00000001663	-2.12555	1.04124e-05
	gene:ENSBTAG00000012054	ENSBTAG00000012054	-2.12649	0.000287037
	GJA5	ENSBTAG00000006720	-2.12651	0.0312185
	MSH2	ENSBTAG00000002742	-2.12695	0.00362649
	MACROH2A2	ENSBTAG00000001163	-2.1285	5.31319e-09
	gene:ENSBTAG00000009049	ENSBTAG00000009049	-2.12912	0.0234315
	gene:ENSBTAG00000053537	ENSBTAG00000053537	-2.12985	0.00556346
	MASP1	ENSBTAG00000012467	-2.13088	1.05278e-06
	HOOK2	ENSBTAG00000008654	-2.13147	1.43164e-05
	FXYD4	ENSBTAG00000051295	-2.13189	0.0253093
	ATP5MC1	ENSBTAG00000018339	-2.13251	2.47572e-07
	PDZK1IP1	ENSBTAG00000002555	-2.13348	0.00229556
	ZFPL1	ENSBTAG00000015479	-2.13503	1.74656e-08
	TIMM44	ENSBTAG00000015567	-2.13538	1.54268e-09
	THBD	ENSBTAG00000048591	-2.13551	1.38453e-08
	FADS1	ENSBTAG00000022294	-2.13567	1.21787e-05
	NEIL3	ENSBTAG00000005825	-2.13718	0.00453699
	LIMK2	ENSBTAG00000010662	-2.13788	1.33488e-09
	CITED4	ENSBTAG00000015113	-2.13832	9.53174e-05
	NUDT1	ENSBTAG00000002480	-2.13858	0.000143863
	XPC	ENSBTAG00000007362	-2.13903	2.76598e-08
	EIF4E3	ENSBTAG00000018862	-2.13928	0.0025617
	RAI2	ENSBTAG00000039049	-2.13972	5.76326e-06
	FEZ2	ENSBTAG00000009021	-2.14065	1.91163e-06
	FUZ	ENSBTAG00000019183	-2.14161	0.000743089
	NFKBIB	ENSBTAG00000001778	-2.14168	3.30632e-09
	ITPK1	ENSBTAG00000009845	-2.14182	3.41902e-05
	HOXB2	ENSBTAG00000009979	-2.14254	1.37866e-07
	ACSS2	ENSBTAG00000013303	-2.14304	8.23109e-07
	UQCR11	ENSBTAG00000008692	-2.14421	3.62386e-09
	BAX	ENSBTAG00000013340	-2.14488	1.01147e-07
	EFNA1	ENSBTAG00000020244	-2.14534	2.47403e-08
	FOXRED1	ENSBTAG00000014122	-2.14639	2.88744e-06
	ABHD4	ENSBTAG00000016658	-2.14641	1.57027e-08
	TMEM144	ENSBTAG00000019229	-2.14698	2.69702e-06
	DDX5	ENSBTAG00000018423	-2.14726	1.26783e-10
	NSMF	ENSBTAG00000030247	-2.14865	1.93449e-07
	PDLIM1	ENSBTAG00000011182	-2.15001	1.69397e-07
	SSH3	ENSBTAG00000031590	-2.15155	1.76485e-08
	LENG1	ENSBTAG00000023333	-2.15166	0.00274267
	ESD	ENSBTAG00000003415	-2.15274	1.13844e-08
	TCF19	ENSBTAG00000014435	-2.15401	0.000143171
	PGAP3	ENSBTAG00000011732	-2.15617	3.38378e-05
	NUBP1	ENSBTAG00000009560	-2.15653	4.65364e-07
	RBP1	ENSBTAG00000020028	-2.1569	0.000224547
	PACS2	ENSBTAG00000046346	-2.15741	1.15736e-05
	BRMS1	ENSBTAG00000017689	-2.15752	3.34932e-08
	MIS18BP1	ENSBTAG00000002613	-2.15782	7.67933e-05
	FOXJ1	ENSBTAG00000007916	-2.15909	0.000301161
	TBRG4	ENSBTAG00000010504	-2.15955	7.88749e-10
	GALE	ENSBTAG00000005002	-2.16062	1.28395e-09
	LYSMD2	ENSBTAG00000017683	-2.16142	0.000394334
	PCYT2	ENSBTAG00000001868	-2.16232	1.22502e-07
	AURKAIP1	ENSBTAG00000004874	-2.16351	1.87812e-08
	DPH6	ENSBTAG00000001364	-2.16478	5.44862e-06
	ANAPC4	ENSBTAG00000000646	-2.16506	1.16556e-05
	ATP5MC2	ENSBTAG00000005735	-2.16533	1.01218e-08
	PLAU	ENSBTAG00000005947	-2.16599	0.000209098
	PFKP	ENSBTAG00000002683	-2.16618	0.000167109
	DCTN2	ENSBTAG00000010624	-2.16628	1.94784e-09
	RTN4RL1	ENSBTAG00000012302	-2.16685	0.000267037
	CCDC88B	ENSBTAG00000040190	-2.16704	0.00766522
	SEMA4B	ENSBTAG00000021273	-2.16802	4.14713e-07
	ZNF608	ENSBTAG00000016137	-2.16859	0.000162891
	SALL2	ENSBTAG00000013249	-2.17034	0.00111751
	NELFCD	ENSBTAG00000018783	-2.17056	2.71747e-08
	HIRIP3	ENSBTAG00000005028	-2.17192	0.000303841
	FJX1	ENSBTAG00000047083	-2.17262	0.0166627
	PMPCB	ENSBTAG00000006876	-2.17263	7.11362e-09
	IFI35	ENSBTAG00000007389	-2.17351	7.17118e-08
	AP4S1	ENSBTAG00000017201	-2.17464	0.000235681
	C19H17orf49	ENSBTAG00000021931	-2.17626	7.04511e-09
	ECI1	ENSBTAG00000009965	-2.17743	2.64454e-07
	EMC9	ENSBTAG00000025778	-2.17841	0.00169992
	PTGES2	ENSBTAG00000016218	-2.17963	4.37802e-07
	FTH1	ENSBTAG00000011184	-2.18054	8.04119e-10
	CD151	ENSBTAG00000019569	-2.18217	1.1943e-09
	RNF220	ENSBTAG00000012355	-2.18273	2.10496e-07
	EPS8L2	ENSBTAG00000022147	-2.18315	8.68799e-09
	DARS1	ENSBTAG00000009949	-2.18342	1.11149e-08
	ATP5PB	ENSBTAG00000006441	-2.18617	9.92793e-11
	DPYSL3	ENSBTAG00000010661	-2.18618	0.00370905
	gene:ENSBTAG00000005239	ENSBTAG00000005239	-2.18626	0.0209229
	A2M	ENSBTAG00000018137	-2.18655	0.000719543
	ALDH16A1	ENSBTAG00000000330	-2.18762	5.76326e-06
	EGLN3	ENSBTAG00000008172	-2.18855	0.000348363
	MMP7	ENSBTAG00000004594	-2.19501	4.33437e-05
	MLPH	ENSBTAG00000000634	-2.19504	0.000840072
	ADORA1	ENSBTAG00000011461	-2.19506	4.61543e-09
	TRPM4	ENSBTAG00000006139	-2.19692	0.00338981
	PIGT	ENSBTAG00000016122	-2.19742	6.93552e-11
	SHKBP1	ENSBTAG00000004755	-2.19959	2.37664e-10
	KLF9	ENSBTAG00000016229	-2.19976	0.000137112
	SULF2	ENSBTAG00000007490	-2.20101	7.21476e-06
	FAM229B	ENSBTAG00000033429	-2.2016	0.023283
	RUFY1	ENSBTAG00000019868	-2.20186	7.25637e-06
	GIN1	ENSBTAG00000021471	-2.20191	0.000292496
	RPL3	ENSBTAG00000003228	-2.20241	3.23718e-09
	LRWD1	ENSBTAG00000014742	-2.20478	8.62771e-07
	UBAC1	ENSBTAG00000039851	-2.20542	2.94386e-11
	MANBA	ENSBTAG00000019761	-2.20676	1.02956e-06
	COQ9	ENSBTAG00000001855	-2.20779	5.80237e-08
	MRPL12	ENSBTAG00000000417	-2.20859	1.26321e-10
	MIIP	ENSBTAG00000019556	-2.20942	0.000366267
	LZTFL1	ENSBTAG00000001484	-2.21066	1.4047e-08
	MAOA	ENSBTAG00000016206	-2.21247	3.43591e-08
	DHX30	ENSBTAG00000015833	-2.21307	7.68258e-10
	HPRT1	ENSBTAG00000014685	-2.216	5.35648e-10
	SFT2D3	ENSBTAG00000005986	-2.21614	0.00240591
	LDHA	ENSBTAG00000008683	-2.21705	2.88713e-06
	PDHX	ENSBTAG00000018261	-2.21859	2.6917e-10
	BLA-DQB	ENSBTAG00000019588	-2.2203	7.52929e-05
	SMIM5	ENSBTAG00000010758	-2.22077	0.0130161
	PDSS1	ENSBTAG00000006529	-2.22084	2.11003e-05
	EIF3D	ENSBTAG00000001988	-2.22211	1.02695e-09
	NME2	ENSBTAG00000047186	-2.22223	1.72545e-10
	NIT2	ENSBTAG00000004833	-2.22272	2.52307e-07
	TSC22D3	ENSBTAG00000045877	-2.2234	1.42433e-09
	MRPS26	ENSBTAG00000000825	-2.22352	5.15501e-09
	CENPN	ENSBTAG00000011635	-2.22397	3.53145e-06
	LCN2	ENSBTAG00000014149	-2.2258	0.0130372
	CD55	ENSBTAG00000006984	-2.22599	5.35648e-10
	PSMB8	ENSBTAG00000003039	-2.22698	7.95295e-09
	DNAJC28	ENSBTAG00000009187	-2.22749	0.00196476
	PITX1	ENSBTAG00000004602	-2.22793	1.52282e-05
	HINT2	ENSBTAG00000011444	-2.22858	1.33475e-08
	gene:ENSBTAG00000008248	ENSBTAG00000008248	-2.22872	4.79976e-06
	EIF3K	ENSBTAG00000011212	-2.22976	6.82637e-11
	EXOSC4	ENSBTAG00000014607	-2.22979	1.89126e-09
	RPL36	ENSBTAG00000001794	-2.23003	2.01498e-09
	SLC2A6	ENSBTAG00000001824	-2.23238	0.000262823
	COQ10A	ENSBTAG00000004367	-2.23424	0.000324529
	GUK1	ENSBTAG00000014775	-2.2343	5.62213e-07
	SLC6A9	ENSBTAG00000008690	-2.2359	2.02744e-06
	FAAH	ENSBTAG00000007507	-2.23744	0.00206568
	CERS1	ENSBTAG00000037729	-2.23986	0.00649
	COASY	ENSBTAG00000046746	-2.24007	7.2804e-09
	HSD17B7	ENSBTAG00000005976	-2.24087	4.10387e-07
	NDUFS4	ENSBTAG00000003728	-2.24126	3.87079e-11
	NFE2L3	ENSBTAG00000004136	-2.24149	1.39777e-09
	DERL3	ENSBTAG00000022028	-2.24162	0.00958976
	TDG	ENSBTAG00000021633	-2.24298	2.18924e-11
	PLXND1	ENSBTAG00000001814	-2.24369	0.00462377
	RPL36AL	ENSBTAG00000025564	-2.24393	1.31607e-06
	EMD	ENSBTAG00000022314	-2.24494	1.72499e-09
	TMC6	ENSBTAG00000018661	-2.24523	4.26425e-06
	CENPA	ENSBTAG00000023938	-2.2462	3.15583e-06
	COL15A1	ENSBTAG00000010082	-2.24932	4.8695e-05
	PLSCR2	ENSBTAG00000022227	-2.25005	6.99408e-05
	TUFM	ENSBTAG00000019216	-2.25275	1.65104e-10
	XPNPEP1	ENSBTAG00000004438	-2.25457	9.01826e-11
	SGF29	ENSBTAG00000016883	-2.25471	2.13996e-06
	QARS1	ENSBTAG00000018928	-2.25549	4.08532e-12
	GSTK1	ENSBTAG00000009839	-2.25749	2.2739e-07
	ATP8	ENSBTAG00000043564	-2.25776	0.00110261
	PIGO	ENSBTAG00000044135	-2.25957	2.01238e-09
	DCTPP1	ENSBTAG00000039962	-2.26049	2.06716e-09
	CCDC112	ENSBTAG00000001898	-2.26051	0.000743491
	M-SAA3.2	ENSBTAG00000054278	-2.26058	0.0450454
	MVK	ENSBTAG00000005183	-2.26202	5.56412e-10
	ZNF385A	ENSBTAG00000015604	-2.26211	0.0130193
	H2AZ1	ENSBTAG00000004428	-2.2622	7.76942e-12
	CYB5A	ENSBTAG00000012012	-2.26309	3.72707e-08
	ASAH1	ENSBTAG00000011257	-2.26334	4.10037e-11
	CTU2	ENSBTAG00000020943	-2.26379	2.52279e-07
	SAA3	ENSBTAG00000049589	-2.26382	0.000326749
	PYCR1	ENSBTAG00000000042	-2.26401	2.79467e-05
	MARCHF7	ENSBTAG00000008755	-2.26412	9.07614e-11
	NUBP2	ENSBTAG00000016561	-2.26496	1.3366e-10
	gene:ENSBTAG00000053646	ENSBTAG00000053646	-2.26536	3.8358e-07
	CDPF1	ENSBTAG00000008065	-2.26601	1.47582e-05
	MICALL2	ENSBTAG00000003049	-2.26852	9.76062e-05
	SPAG5	ENSBTAG00000013100	-2.27175	1.21062e-05
	CCNA2	ENSBTAG00000004943	-2.27433	3.67797e-05
	ND2	ENSBTAG00000043571	-2.27457	7.76326e-06
	ATP9B	ENSBTAG00000001224	-2.27786	1.26063e-05
	CIB1	ENSBTAG00000021275	-2.28093	1.61298e-09
	FASTK	ENSBTAG00000011228	-2.28119	4.26186e-12
	PSPC1	ENSBTAG00000003934	-2.28142	9.98782e-07
	BDH1	ENSBTAG00000000448	-2.28151	0.00621981
	RBM43	ENSBTAG00000016217	-2.28243	0.00225081
	EWSR1	ENSBTAG00000017755	-2.28249	1.69408e-10
	CENPT	ENSBTAG00000006404	-2.28441	8.2388e-05
	ETHE1	ENSBTAG00000004379	-2.2859	1.77893e-08
	COMMD6	ENSBTAG00000054578	-2.28632	1.81921e-06
	COX2	ENSBTAG00000043556	-2.28734	3.70555e-06
	CYB5R3	ENSBTAG00000016516	-2.2889	2.75111e-10
	HKDC1	ENSBTAG00000033398	-2.29129	7.22029e-06
	FBXW5	ENSBTAG00000010515	-2.29133	5.65166e-10
	BCL2L12	ENSBTAG00000006638	-2.2916	2.35846e-05
	CORO2A	ENSBTAG00000007659	-2.29173	2.25069e-08
	MRPS18B	ENSBTAG00000006936	-2.29201	8.88337e-11
	CYP39A1	ENSBTAG00000003632	-2.29265	1.26687e-09
	MRPL57	ENSBTAG00000003315	-2.2936	1.85353e-10
	SLC6A12	ENSBTAG00000038415	-2.29554	0.0005165
	IMP4	ENSBTAG00000003225	-2.29589	1.66114e-10
	gene:ENSBTAG00000034372	ENSBTAG00000034372	-2.29772	0.0491573
	MRPL27	ENSBTAG00000021720	-2.2985	1.56241e-10
	STARD5	ENSBTAG00000010964	-2.29891	3.41384e-09
	SPTSSB	ENSBTAG00000049223	-2.29987	0.000950639
	RAB26	ENSBTAG00000000279	-2.30055	0.00742276
	MAP3K6	ENSBTAG00000010254	-2.30096	1.88587e-05
	LRRC28	ENSBTAG00000000539	-2.30316	6.03403e-12
	MAGT1	ENSBTAG00000045931	-2.30325	2.09222e-09
	CCDC8	ENSBTAG00000018181	-2.3033	5.33627e-05
	PHACTR1	ENSBTAG00000012039	-2.30332	0.00154567
	RFC2	ENSBTAG00000018589	-2.3044	5.87507e-11
	SYTL1	ENSBTAG00000010253	-2.30816	9.61334e-09
	KCNQ1	ENSBTAG00000010986	-2.30991	1.51162e-06
	SGK1	ENSBTAG00000004269	-2.31054	1.11165e-07
	CLPTM1L	ENSBTAG00000001329	-2.31216	1.10619e-09
	PSMB10	ENSBTAG00000018040	-2.313	5.2764e-09
	PRR5L	ENSBTAG00000021029	-2.31302	0.0103576
	gene:ENSBTAG00000049233	ENSBTAG00000049233	-2.31332	3.82763e-06
	DDIT3	ENSBTAG00000031544	-2.31358	0.00133687
	C10H15orf62	ENSBTAG00000047281	-2.31436	0.000642222
	SSBP2	ENSBTAG00000013856	-2.31489	1.47073e-12
	KIF15	ENSBTAG00000016726	-2.3153	0.000122752
	FXYD6	ENSBTAG00000014354	-2.31681	7.2804e-09
	PRXL2B	ENSBTAG00000001727	-2.3169	5.75198e-07
	KIF1A	ENSBTAG00000011538	-2.31844	2.09895e-06
	SOCS2	ENSBTAG00000012007	-2.31857	0.00503818
	PLA2G6	ENSBTAG00000014015	-2.31885	2.69788e-06
	SLC66A1	ENSBTAG00000013650	-2.31899	6.98265e-07
	STMND1	ENSBTAG00000020559	-2.31907	0.0496935
	WDR13	ENSBTAG00000018060	-2.31996	3.31562e-07
	AGA	ENSBTAG00000017085	-2.32092	1.73527e-07
	ACIN1	ENSBTAG00000011571	-2.32194	2.72015e-07
	EPHX3	ENSBTAG00000020090	-2.32199	6.20478e-06
	SPA17	ENSBTAG00000033464	-2.32204	9.20928e-05
	gene:ENSBTAG00000051587	ENSBTAG00000051587	-2.32249	0.0426127
	AARS2	ENSBTAG00000013722	-2.32384	9.7453e-06
	VPS25	ENSBTAG00000019906	-2.32614	2.12743e-10
	DUS3L	ENSBTAG00000011842	-2.32767	8.84165e-09
	QDPR	ENSBTAG00000040333	-2.32922	6.65338e-13
	TOMM7	ENSBTAG00000051150	-2.3301	7.03126e-07
	CD14	ENSBTAG00000015032	-2.33053	9.49508e-08
	ANXA4	ENSBTAG00000001105	-2.33167	7.26037e-06
	TMEM132A	ENSBTAG00000018364	-2.33449	1.59831e-08
	INSIG1	ENSBTAG00000001592	-2.33653	1.09731e-06
	TFAP4	ENSBTAG00000033174	-2.33663	0.000571508
	THG1L	ENSBTAG00000010359	-2.33745	2.60085e-06
	HSPG2	ENSBTAG00000017122	-2.33858	0.000196248
	NDUFS6	ENSBTAG00000009914	-2.34053	9.31179e-13
	C3	ENSBTAG00000017280	-2.34067	3.69049e-09
	PRKD1	ENSBTAG00000012789	-2.34186	2.03031e-06
	ZNF750	ENSBTAG00000015406	-2.34221	2.66009e-05
	ADCK1	ENSBTAG00000012106	-2.34292	0.000661997
	PGAP2	ENSBTAG00000008433	-2.34402	3.85231e-10
	TOE1	ENSBTAG00000011243	-2.34634	1.3366e-10
	VPS13C	ENSBTAG00000038920	-2.34712	1.79328e-05
	gene:ENSBTAG00000048386	ENSBTAG00000048386	-2.34867	3.90422e-07
	TEN1	ENSBTAG00000044038	-2.34923	1.25032e-06
	DOCK9	ENSBTAG00000010395	-2.35307	5.11393e-10
	MAP7	ENSBTAG00000001598	-2.35686	2.15363e-08
	SUOX	ENSBTAG00000006160	-2.35702	1.345e-07
	GDF1	ENSBTAG00000020923	-2.35824	0.00408147
	CRTAP	ENSBTAG00000021442	-2.36035	2.06716e-09
	GAMT	ENSBTAG00000004112	-2.36126	1.15675e-06
	KCNJ15	ENSBTAG00000000973	-2.36224	0.00280127
	SLC28A3	ENSBTAG00000018280	-2.3626	5.13545e-05
	DGCR6L	ENSBTAG00000047299	-2.36276	1.8878e-11
	MSMP	ENSBTAG00000038777	-2.36337	0.0169091
	CDCA7	ENSBTAG00000003458	-2.36501	0.0106281
	HEXB	ENSBTAG00000015512	-2.36523	2.26272e-12
	FAM162A	ENSBTAG00000011140	-2.36567	1.77302e-11
	CDH6	ENSBTAG00000012992	-2.36666	0.0241523
	gene:ENSBTAG00000047461	ENSBTAG00000047461	-2.36689	0.0099074
	TROAP	ENSBTAG00000008499	-2.36782	2.62541e-05
	IDH3A	ENSBTAG00000006227	-2.36882	5.64419e-10
	SPSB3	ENSBTAG00000016558	-2.36901	1.33831e-10
	PCIF1	ENSBTAG00000010126	-2.36936	2.22959e-09
	WT1	ENSBTAG00000047268	-2.37028	5.97206e-10
	SWSAP1	ENSBTAG00000008196	-2.37043	0.00102567
	PPIF	ENSBTAG00000016711	-2.37141	7.58363e-11
	MCRS1	ENSBTAG00000019281	-2.37297	3.13011e-12
	FAR1	ENSBTAG00000009061	-2.37421	1.68593e-05
	GMPR	ENSBTAG00000015743	-2.37451	0.0371528
	AGMO	ENSBTAG00000034154	-2.3755	0.000102511
	DOCK11	ENSBTAG00000006439	-2.37552	1.36518e-07
	THBS3	ENSBTAG00000000057	-2.37757	0.0069381
	MAD1L1	ENSBTAG00000002474	-2.37812	1.62662e-05
	KYAT1	ENSBTAG00000036101	-2.38069	0.00038645
	UQCRFS1	ENSBTAG00000046786	-2.38118	2.29197e-11
	CDK1	ENSBTAG00000010109	-2.38184	4.20096e-07
	SUSD4	ENSBTAG00000020989	-2.3828	0.0134514
	MFSD13A	ENSBTAG00000021065	-2.38288	9.37689e-12
	CENPU	ENSBTAG00000018864	-2.3861	0.00591289
	UNC93A	ENSBTAG00000014498	-2.38687	0.00537915
	CTSK	ENSBTAG00000021035	-2.39022	0.00050902
	RNF126	ENSBTAG00000014349	-2.39237	2.02405e-11
	TLE5	ENSBTAG00000031363	-2.39337	1.23655e-10
	EMCN	ENSBTAG00000034206	-2.39627	0.00322607
	ELAC1	ENSBTAG00000005683	-2.4	0.000134577
	TRIM65	ENSBTAG00000022006	-2.40082	6.24447e-05
	RTP3	ENSBTAG00000018767	-2.40478	0.000387166
	PMPCA	ENSBTAG00000001353	-2.40655	1.84234e-11
	FDFT1	ENSBTAG00000012432	-2.40749	4.04359e-06
	MDP1	ENSBTAG00000002712	-2.40994	4.02679e-05
	NAA80	ENSBTAG00000038084	-2.41003	0.00030432
	GASK1B	ENSBTAG00000017069	-2.41014	0.0173445
	CTBP1	ENSBTAG00000008480	-2.41189	7.65742e-11
	APOA1	ENSBTAG00000002258	-2.41224	4.54244e-05
	TRMT11	ENSBTAG00000001957	-2.41446	5.84731e-05
	ETFBKMT	ENSBTAG00000000877	-2.41804	0.00726568
	MXD3	ENSBTAG00000005010	-2.42099	8.09571e-05
	CYCS	ENSBTAG00000022613	-2.42178	2.3768e-12
	EVC	ENSBTAG00000004287	-2.42524	0.000228644
	YPEL1	ENSBTAG00000017867	-2.42575	0.000461068
	PTPN18	ENSBTAG00000011658	-2.42659	9.89007e-06
	PSMC3	ENSBTAG00000021744	-2.42706	2.84987e-15
	PLPP3	ENSBTAG00000011640	-2.42896	4.84948e-10
	TYMS	ENSBTAG00000007003	-2.43215	1.28667e-07
	CIAO2B	ENSBTAG00000013931	-2.43231	4.29941e-09
	INO80C	ENSBTAG00000012426	-2.43338	7.88765e-07
	SMIM19	ENSBTAG00000000979	-2.43338	4.46861e-10
	TANGO2	ENSBTAG00000012421	-2.43346	6.27631e-07
	UBXN4	ENSBTAG00000015169	-2.43409	1.39777e-09
	CRB2	ENSBTAG00000014391	-2.43413	2.3171e-07
	RAB4B	ENSBTAG00000009079	-2.43637	1.91592e-05
	PRPF40B	ENSBTAG00000016589	-2.43677	0.000267227
	FCSK	ENSBTAG00000012985	-2.4375	1.96782e-09
	ATG2A	ENSBTAG00000007058	-2.43986	4.7134e-06
	SCCPDH	ENSBTAG00000003804	-2.44049	3.0107e-11
	XG	ENSBTAG00000046328	-2.44208	0.00172684
	RPL10A	ENSBTAG00000019494	-2.4476	2.7768e-10
	HUS1	ENSBTAG00000013226	-2.44883	1.23181e-06
	CFI	ENSBTAG00000034501	-2.44887	3.88113e-07
	GAPDH	ENSBTAG00000014731	-2.44917	3.02545e-09
	SNTB1	ENSBTAG00000044126	-2.44928	0.0310932
	RPS6KB2	ENSBTAG00000009175	-2.44972	1.08153e-08
	GNPDA2	ENSBTAG00000000287	-2.45025	8.85338e-09
	CTSO	ENSBTAG00000011063	-2.45058	0.0129258
	LCAT	ENSBTAG00000018043	-2.4506	4.55956e-06
	ATP6	ENSBTAG00000043584	-2.45183	7.6895e-08
	SYCE2	ENSBTAG00000016213	-2.4546	0.0169519
	TMEM134	ENSBTAG00000004786	-2.45526	3.49003e-05
	GTF2A2	ENSBTAG00000010298	-2.45738	6.17709e-12
	ITPA	ENSBTAG00000013776	-2.45805	2.8266e-12
	SLC22A4	ENSBTAG00000031209	-2.46008	0.00448459
	SDK1	ENSBTAG00000004035	-2.46367	8.43886e-06
	GDPGP1	ENSBTAG00000005174	-2.4637	2.8679e-10
	XRCC3	ENSBTAG00000009966	-2.46467	5.47623e-05
	PMVK	ENSBTAG00000017819	-2.46474	3.38684e-06
	SHC4	ENSBTAG00000022583	-2.46994	0.000537178
	NDUFV1	ENSBTAG00000021776	-2.47139	1.96675e-11
	DHRS1	ENSBTAG00000010234	-2.47505	5.49193e-05
	PDLIM4	ENSBTAG00000015426	-2.47663	2.15913e-11
	EIF4A1	ENSBTAG00000000132	-2.47708	9.46045e-13
	PAX2	ENSBTAG00000021566	-2.4794	3.36425e-05
	HMOX1	ENSBTAG00000015582	-2.48033	1.96715e-07
	PSMB9	ENSBTAG00000008954	-2.48068	1.46991e-06
	GMPPA	ENSBTAG00000002995	-2.48433	2.23111e-11
	SFTA2	ENSBTAG00000038810	-2.48521	7.33124e-11
	FHOD1	ENSBTAG00000032427	-2.48549	0.00102367
	PPP1R3E	ENSBTAG00000037679	-2.48811	3.13198e-06
	NDUFV2	ENSBTAG00000004871	-2.4899	3.69727e-10
	LHPP	ENSBTAG00000010957	-2.4906	2.47402e-08
	SLC25A3	ENSBTAG00000012890	-2.49124	6.24601e-13
	KCTD14	ENSBTAG00000011668	-2.49345	1.73527e-07
	ENKUR	ENSBTAG00000015569	-2.49598	0.00405016
	SRGAP3	ENSBTAG00000004685	-2.49624	6.43373e-05
	CHN1	ENSBTAG00000008028	-2.49682	9.82935e-05
	COQ2	ENSBTAG00000005744	-2.49692	3.06542e-09
	INO80B	ENSBTAG00000001840	-2.49743	1.0208e-12
	CDK10	ENSBTAG00000033333	-2.49928	3.79678e-10
	FST	ENSBTAG00000003329	-2.49943	4.44702e-05
	CFDP1	ENSBTAG00000015427	-2.50063	4.26994e-09
	AURKB	ENSBTAG00000001717	-2.50356	3.09064e-07
	RTEL1	ENSBTAG00000021096	-2.50549	8.61999e-09
	AFG1L	ENSBTAG00000014592	-2.50741	0.0015962
	gene:ENSBTAG00000011713	ENSBTAG00000011713	-2.50867	1.51165e-05
	gene:ENSBTAG00000051982	ENSBTAG00000051982	-2.51003	0.00209634
	SNX5	ENSBTAG00000003422	-2.51235	2.47538e-13
	STRIP2	ENSBTAG00000007206	-2.51297	4.48332e-06
	NFKBIZ	ENSBTAG00000010987	-2.5144	6.42639e-11
	FAM81A	ENSBTAG00000014699	-2.51471	1.96168e-06
	TMEM141	ENSBTAG00000013889	-2.51479	1.81739e-07
	CIITA	ENSBTAG00000020649	-2.51719	2.23018e-05
	MTX1	ENSBTAG00000014840	-2.51784	1.4978e-12
	FADS2	ENSBTAG00000015505	-2.51816	8.04256e-06
	SBF1	ENSBTAG00000021337	-2.51949	1.05142e-06
	CETN3	ENSBTAG00000014373	-2.52117	7.74878e-08
	gene:ENSBTAG00000050891	ENSBTAG00000050891	-2.52134	0.00211247
	SLC22A16	ENSBTAG00000010507	-2.5253	0.0454346
	DNLZ	ENSBTAG00000012880	-2.52776	1.98686e-06
	ATF4	ENSBTAG00000017462	-2.52798	4.78665e-13
	NDUFS3	ENSBTAG00000018483	-2.52802	7.50266e-12
	LRMDA	ENSBTAG00000052007	-2.52863	0.0438902
	NNAT	ENSBTAG00000003212	-2.52946	1.746e-08
	gene:ENSBTAG00000052040	ENSBTAG00000052040	-2.53058	0.000276108
	ST7L	ENSBTAG00000014294	-2.53252	1.09329e-05
	IDI1	ENSBTAG00000004075	-2.53478	7.04593e-08
	DALRD3	ENSBTAG00000018913	-2.536	2.39227e-12
	IDUA	ENSBTAG00000007002	-2.53818	8.50034e-10
	FARS2	ENSBTAG00000018072	-2.53874	6.44533e-09
	SRM	ENSBTAG00000005304	-2.54018	9.15589e-09
	RAP1GAP	ENSBTAG00000008952	-2.54055	2.12599e-07
	LRSAM1	ENSBTAG00000012844	-2.54094	4.11884e-07
	NAP1L5	ENSBTAG00000010128	-2.54181	0.000923052
	FAM171A1	ENSBTAG00000008787	-2.54184	1.62062e-08
	A2ML1	ENSBTAG00000004097	-2.54206	0.000952424
	RIBC1	ENSBTAG00000017769	-2.54236	0.00469403
	CDKN3	ENSBTAG00000019496	-2.5427	0.00416434
	SCRIB	ENSBTAG00000008421	-2.54274	2.2624e-09
	SOCS3	ENSBTAG00000008441	-2.54417	1.14808e-07
	ACOT9	ENSBTAG00000011258	-2.54581	1.7831e-09
	MPG	ENSBTAG00000026422	-2.54876	4.65737e-10
	ZNF276	ENSBTAG00000001904	-2.55047	6.69028e-06
	RMDN1	ENSBTAG00000015734	-2.55117	7.43334e-12
	ASAP3	ENSBTAG00000012263	-2.55216	0.00186023
	TNFRSF11B	ENSBTAG00000007423	-2.55519	0.0135964
	SLC25A1	ENSBTAG00000008528	-2.55563	3.46559e-12
	NAA38	ENSBTAG00000014695	-2.55654	1.04538e-06
	MCOLN1	ENSBTAG00000005592	-2.55709	9.58967e-10
	PLCL2	ENSBTAG00000009942	-2.55782	0.000287445
	UXT	ENSBTAG00000015820	-2.55864	4.41e-09
	MICOS13	ENSBTAG00000001792	-2.56248	4.1848e-13
	IL17RC	ENSBTAG00000033669	-2.56254	6.01017e-11
	RRAD	ENSBTAG00000013929	-2.56372	0.00526907
	DUT	ENSBTAG00000011998	-2.56431	1.84311e-12
	BCKDHB	ENSBTAG00000012096	-2.56708	1.0903e-06
	ACAT1	ENSBTAG00000012885	-2.5681	3.81833e-14
	SRSF5	ENSBTAG00000011596	-2.56902	3.89127e-11
	LCK	ENSBTAG00000012695	-2.56917	0.000452151
	LSM2	ENSBTAG00000005634	-2.57018	6.87607e-06
	TLR2	ENSBTAG00000008008	-2.57109	1.9961e-05
	GTPBP6	ENSBTAG00000054315	-2.57191	2.54006e-10
	ALDOA	ENSBTAG00000012927	-2.57408	2.26989e-10
	BTD	ENSBTAG00000019129	-2.57578	1.14486e-05
	PKIA	ENSBTAG00000008150	-2.57729	0.00114449
	TECR	ENSBTAG00000012632	-2.57806	8.94716e-13
	S100A4	ENSBTAG00000019203	-2.58005	4.1848e-13
	C7H5orf63	ENSBTAG00000017835	-2.58042	0.00204144
	TMEM35B	ENSBTAG00000024086	-2.58096	0.000347931
	SMS	ENSBTAG00000018382	-2.58175	3.19253e-14
	MAGED2	ENSBTAG00000039888	-2.58316	6.83065e-11
	TMEM53	ENSBTAG00000012372	-2.5835	1.15157e-07
	IL1B	ENSBTAG00000001321	-2.58606	0.0146269
	CATSPERG	ENSBTAG00000000621	-2.58758	0.00249139
	TLCD3A	ENSBTAG00000046273	-2.58802	1.35969e-08
	PPP1R3C	ENSBTAG00000014831	-2.5935	2.58344e-06
	TP53I3	ENSBTAG00000003405	-2.5942	8.63529e-06
	TMEM171	ENSBTAG00000008494	-2.59529	0.000429482
	NSMCE2	ENSBTAG00000009394	-2.59641	6.05055e-05
	LMO2	ENSBTAG00000006951	-2.59796	1.30404e-08
	EIF2A	ENSBTAG00000009106	-2.5981	6.94136e-13
	SH3RF2	ENSBTAG00000006762	-2.59931	6.48245e-07
	CEACAM19	ENSBTAG00000015313	-2.60028	1.08417e-05
	ATP5F1D	ENSBTAG00000000550	-2.60036	1.86721e-13
	PUSL1	ENSBTAG00000007619	-2.60296	5.98793e-06
	TBC1D7	ENSBTAG00000017160	-2.60329	5.63879e-11
	SLC7A7	ENSBTAG00000014821	-2.60719	7.93271e-05
	PRR15L	ENSBTAG00000012249	-2.6077	8.05412e-14
	PSMD4	ENSBTAG00000006101	-2.60837	3.79481e-13
	MTCH2	ENSBTAG00000018742	-2.61152	2.94386e-11
	ZFYVE21	ENSBTAG00000003556	-2.61524	1.33416e-11
	NCAPH	ENSBTAG00000012925	-2.61544	5.81124e-08
	NELFA	ENSBTAG00000017921	-2.61638	4.57504e-10
	MSLN	ENSBTAG00000000177	-2.61662	3.02843e-06
	CYTB	ENSBTAG00000043550	-2.61734	8.71077e-08
	DCAF4	ENSBTAG00000008713	-2.61742	8.80826e-09
	ALAD	ENSBTAG00000000251	-2.61773	8.45285e-11
	CYP20A1	ENSBTAG00000000851	-2.6181	2.18237e-08
	LTB4R2	ENSBTAG00000040056	-2.61827	0.0012531
	MT1A	ENSBTAG00000054808	-2.62142	0.000221371
	CORO2B	ENSBTAG00000012681	-2.62267	3.28245e-05
	DDX39A	ENSBTAG00000021820	-2.62294	7.37368e-13
	SLC2A8	ENSBTAG00000006957	-2.62478	3.08976e-10
	DUSP23	ENSBTAG00000004776	-2.62626	1.13512e-05
	PFKL	ENSBTAG00000010658	-2.62628	1.20765e-09
	RPUSD4	ENSBTAG00000020900	-2.62876	4.54274e-10
	LRRC23	ENSBTAG00000011273	-2.62947	0.00915482
	PRKAR1B	ENSBTAG00000046142	-2.62995	1.86775e-06
	C24H18orf21	ENSBTAG00000011622	-2.63144	6.1245e-06
	TRAPPC9	ENSBTAG00000013955	-2.63339	5.35929e-05
	IFITM1	ENSBTAG00000048470	-2.63838	0.0182759
	NOL3	ENSBTAG00000003519	-2.64041	2.91069e-07
	SULT1E1	ENSBTAG00000011952	-2.64131	0.000216511
	RARRES2	ENSBTAG00000004215	-2.64161	0.0304502
	C18H19orf33	ENSBTAG00000054406	-2.6417	4.01576e-13
	ENPP2	ENSBTAG00000013165	-2.64502	0.00104928
	PRMT1	ENSBTAG00000006646	-2.64648	1.01682e-10
	MDH2	ENSBTAG00000009462	-2.64973	1.49895e-13
	SAP30	ENSBTAG00000015578	-2.65048	2.02087e-09
	FZD6	ENSBTAG00000010529	-2.65116	4.92674e-13
	COPG2	ENSBTAG00000017245	-2.65242	3.49393e-11
	ARL2	ENSBTAG00000002238	-2.65476	1.59118e-11
	RNF208	ENSBTAG00000047357	-2.65479	6.88437e-06
	HSD17B8	ENSBTAG00000020927	-2.65586	5.81351e-09
	SLC5A2	ENSBTAG00000010096	-2.65702	0.0019298
	EIF4EBP1	ENSBTAG00000027654	-2.65757	8.3793e-12
	CLYBL	ENSBTAG00000004165	-2.65774	0.000182357
	GTF2IRD1	ENSBTAG00000006212	-2.66264	0.000560142
	TMEM106A	ENSBTAG00000006801	-2.66411	1.05654e-05
	MOCS1	ENSBTAG00000010449	-2.66724	1.11092e-13
	KLHDC3	ENSBTAG00000050696	-2.66876	6.12351e-13
	CRIP1	ENSBTAG00000047229	-2.66965	2.26485e-08
	ACCS	ENSBTAG00000008465	-2.67087	6.1488e-05
	PSME2	ENSBTAG00000005814	-2.67178	7.38248e-10
	AUH	ENSBTAG00000047649	-2.67256	0.00746292
	E2F2	ENSBTAG00000014400	-2.67466	3.23845e-05
	H1-2	ENSBTAG00000011677	-2.67528	0.00461193
	ND3	ENSBTAG00000043568	-2.67792	1.561e-07
	AMN1	ENSBTAG00000014156	-2.67945	5.55373e-05
	SORBS3	ENSBTAG00000014401	-2.68009	2.58463e-11
	EPHB6	ENSBTAG00000015510	-2.68025	5.47558e-13
	RNF215	ENSBTAG00000003394	-2.68034	7.50038e-05
	OXTR	ENSBTAG00000019772	-2.68249	0.000503423
	HNRNPDL	ENSBTAG00000014804	-2.68255	2.12521e-09
	DXO	ENSBTAG00000005588	-2.68839	1.03432e-09
	ATP11C	ENSBTAG00000016484	-2.68845	8.94344e-11
	CPSF1	ENSBTAG00000008355	-2.69316	1.04843e-10
	ENDOG	ENSBTAG00000012484	-2.69432	3.49449e-10
	gene:ENSBTAG00000048552	ENSBTAG00000048552	-2.69616	3.63206e-06
	SCRN2	ENSBTAG00000001828	-2.69622	0.000108865
	SMPDL3B	ENSBTAG00000012997	-2.69651	0.0014542
	SUCLG1	ENSBTAG00000006075	-2.69738	5.73441e-12
	SELENOM	ENSBTAG00000031279	-2.69825	1.10175e-09
	DNASE2	ENSBTAG00000006082	-2.69842	6.82637e-11
	BLNK	ENSBTAG00000021358	-2.70535	2.07977e-07
	ASPSCR1	ENSBTAG00000004632	-2.70806	6.26058e-16
	CBLC	ENSBTAG00000009494	-2.70978	3.07442e-07
	DNAJC17	ENSBTAG00000013480	-2.71535	4.3943e-06
	MAPK13	ENSBTAG00000010007	-2.71595	4.87382e-10
	MYRF	ENSBTAG00000006990	-2.71654	3.4861e-07
	HAUS7	ENSBTAG00000014095	-2.71723	1.07226e-08
	CAPN1	ENSBTAG00000010230	-2.72112	3.17577e-09
	SNAPC3	ENSBTAG00000004592	-2.72507	4.6387e-06
	FAM183A	ENSBTAG00000037555	-2.72507	0.0431125
	INPP4B	ENSBTAG00000014111	-2.73033	0.000183963
	CDC20	ENSBTAG00000009819	-2.73507	5.26316e-08
	LYPD3	ENSBTAG00000018077	-2.73538	2.73987e-09
	MPND	ENSBTAG00000006005	-2.73617	2.26629e-07
	SCD	ENSBTAG00000055207	-2.73718	2.38589e-05
	CDC42EP1	ENSBTAG00000030258	-2.73758	1.39212e-11
	CBLN4	ENSBTAG00000017524	-2.73823	7.50194e-08
	ISOC2	ENSBTAG00000015950	-2.73865	2.00519e-08
	CD302	ENSBTAG00000038195	-2.74147	9.4374e-06
	TST	ENSBTAG00000030650	-2.74268	3.20466e-13
	ETFRF1	ENSBTAG00000026624	-2.74761	5.06205e-08
	gene:ENSBTAG00000045937	ENSBTAG00000045937	-2.74837	1.79858e-06
	ANTKMT	ENSBTAG00000049482	-2.74942	1.37975e-13
	MT1E_2	ENSBTAG00000001595	-2.75014	1.25706e-11
	ANKRD42	ENSBTAG00000001391	-2.7531	0.000241225
	CSDC2	ENSBTAG00000004004	-2.75627	5.47265e-08
	ZNF575	ENSBTAG00000030939	-2.75628	2.34927e-07
	MRPL4	ENSBTAG00000001419	-2.75717	1.82912e-12
	NDRG2	ENSBTAG00000000843	-2.75837	1.40395e-06
	FASN	ENSBTAG00000015980	-2.75851	1.88178e-05
	TTC7B	ENSBTAG00000006392	-2.75879	0.0012625
	gene:ENSBTAG00000054250	ENSBTAG00000054250	-2.76196	0.000746926
	CDK16	ENSBTAG00000016769	-2.76275	4.21528e-11
	AK8	ENSBTAG00000004092	-2.76855	9.02719e-05
	ZFAND1	ENSBTAG00000003588	-2.77031	3.12779e-09
	NUP210	ENSBTAG00000003665	-2.77278	1.37218e-06
	CDC23	ENSBTAG00000008759	-2.77428	2.73104e-05
	HDDC3	ENSBTAG00000018637	-2.77448	2.47439e-09
	HIBCH	ENSBTAG00000007787	-2.77963	2.32785e-12
	PMCH	ENSBTAG00000013008	-2.78166	0.00160277
	UFD1	ENSBTAG00000004284	-2.7838	3.30214e-16
	LRRC4	ENSBTAG00000010704	-2.78513	2.48696e-05
	MTARC1	ENSBTAG00000047287	-2.78544	0.00661624
	SFXN2	ENSBTAG00000004321	-2.78566	9.74414e-13
	LSS	ENSBTAG00000018936	-2.78796	2.43528e-08
	DNAJC4	ENSBTAG00000016560	-2.7895	3.31047e-08
	TPD52L1	ENSBTAG00000003336	-2.7901	1.7494e-07
	ASCC1	ENSBTAG00000000392	-2.79034	8.4512e-14
	SNX10	ENSBTAG00000001822	-2.79587	3.89634e-09
	KDM4B	ENSBTAG00000015487	-2.79757	1.07544e-06
	COQ6	ENSBTAG00000020331	-2.79796	3.92663e-07
	SLC13A5	ENSBTAG00000004680	-2.80062	0.00228468
	PLK1	ENSBTAG00000014453	-2.80378	5.4647e-07
	UCHL1	ENSBTAG00000005078	-2.80387	4.81489e-08
	DDAH2	ENSBTAG00000013530	-2.80453	4.9996e-08
	CHPF2	ENSBTAG00000014371	-2.80565	4.3731e-13
	UQCRC1	ENSBTAG00000019096	-2.81115	7.93035e-16
	MVD	ENSBTAG00000012059	-2.81387	1.81258e-11
	gene:ENSBTAG00000055247	ENSBTAG00000055247	-2.81405	0.0305366
	gene:ENSBTAG00000050319	ENSBTAG00000050319	-2.81532	3.77654e-05
	CHI3L2	ENSBTAG00000013578	-2.81579	1.0037e-06
	ACP6	ENSBTAG00000017051	-2.81653	8.45381e-11
	PPP6R2	ENSBTAG00000018660	-2.81697	1.26247e-08
	VAMP5	ENSBTAG00000018285	-2.81745	1.90694e-08
	ADORA2A	ENSBTAG00000016944	-2.8193	0.00016554
	TBCE	ENSBTAG00000013735	-2.82174	4.8579e-15
	H2AJ	ENSBTAG00000030503	-2.82595	1.23449e-14
	UQCRQ	ENSBTAG00000009479	-2.82698	4.81724e-17
	PHYKPL	ENSBTAG00000013628	-2.82776	0.000385476
	IDH2	ENSBTAG00000014093	-2.82882	7.96413e-11
	PDGFD	ENSBTAG00000034827	-2.8306	0.000306837
	STBD1	ENSBTAG00000010389	-2.83417	1.0535e-08
	CABIN1	ENSBTAG00000024708	-2.83669	6.2513e-11
	FANCE	ENSBTAG00000019492	-2.83701	2.57937e-10
	FECH	ENSBTAG00000006393	-2.84026	1.46576e-08
	HMG20B	ENSBTAG00000008789	-2.84373	2.42407e-17
	SERTAD4	ENSBTAG00000010850	-2.84481	5.10089e-05
	PGLYRP2	ENSBTAG00000012280	-2.84742	0.000929496
	OSGIN1	ENSBTAG00000012508	-2.848	7.2804e-09
	PNRC2	ENSBTAG00000030435	-2.84825	2.62709e-12
	ABHD14A	ENSBTAG00000053854	-2.84992	1.08134e-09
	OTUB1	ENSBTAG00000003967	-2.85212	5.1839e-13
	gene:ENSBTAG00000052570	ENSBTAG00000052570	-2.85233	6.03415e-07
	PEX16	ENSBTAG00000003126	-2.85307	4.76524e-11
	CCS	ENSBTAG00000004343	-2.85677	4.31399e-12
	PPA2	ENSBTAG00000002428	-2.8569	1.38588e-10
	NME4	ENSBTAG00000016590	-2.85975	3.06351e-05
	DNPEP	ENSBTAG00000021514	-2.86129	8.82825e-14
	TM7SF2	ENSBTAG00000005069	-2.86604	2.42787e-09
[truncated: 572 more rows]
