# Supplementary material for: Bovine oviductal organoids: a multi-omics approach to capture the cellular and extracellular molecular response of the oviduct to heat stress
Source: BMC Genomics. 2023 Oct 27;24:646. doi: 10.1186/s12864-023-09746-y (PMC10605953; doi:10.1186/s12864-023-09746-y)
Supplement: Supplementary file 3 — Additional file 3: Table S3A. KEGG pathway analysis for differentially expressed genes enriched in 42°C compared to 37°C group. Table S3B. KEGG pathway analysisfor differentially expressed genes enriched in 42°C compared to 37°C group. [file 12864_2023_9746_MOESM3_ESM.zip]

Archive with 2 entries (2 files):
- Additional File 3A.xlsx
- Additional File 3B.xlsx
