# Supplementary material for: Bovine oviductal organoids: a multi-omics approach to capture the cellular and extracellular molecular response of the oviduct to heat stress
Source: BMC Genomics. 2023 Oct 27;24:646. doi: 10.1186/s12864-023-09746-y (PMC10605953; doi:10.1186/s12864-023-09746-y)
Supplement: Supplementary file 3 — Additional file 3: Table S3A. KEGG pathway analysis for differentially expressed genes enriched in 42°C compared to 37°C group. Table S3B. KEGG pathway analysisfor differentially expressed genes enriched in 42°C compared to 37°C group. [file 12864_2023_9746_MOESM3_ESM.zip › Additional File 3A.xlsx]

## Sheet: Pathways (Cells)
	Pathways targeted by Up-regulated genes
	Category	Term	Count	%	PValue	Genes	List Total	Pop Hits	Pop Total	Fold Enrichment	Bonferroni	Benjamini	FDR
	KEGG_PATHWAY	bta01522:Endocrine resistance	14	1.17057	0.000584707	NOTCH2, RB1, CDKN1A, JAG1, NOTCH1, SRC, DLL1, MTOR, DLL3, DLL4, ADCY9, PIK3CA, SOS1, PRKACB	439	94	9007	3.05574	0.157982	0.0859519	0.0847825
	KEGG_PATHWAY	bta04360:Axon guidance	20	1.67224	0.00109752	SEMA6C, SEMA6A, PDPK1, SRC, ROCK2, NTN4, NFATC3, NFATC2, CXCR4, SSH2, EFNB2, EFNA3, ABLIM2, PIK3CA, PLCG2, PLXNA2, LRIG2, SLIT2, SRGAP1, EPHB3	439	179	9007	2.29241	0.275915	0.107557	0.106093
	KEGG_PATHWAY	bta04213:Longevity regulating pathway - multiple species	10	0.83612	0.00286188	RPTOR, PRKAB2, ADCY9, PIK3CA, INSR, HSPA6, CRYAB, PRKACB, MTOR, HSPA1A	439	62	9007	3.30921	0.56941	0.210348	0.207486
	KEGG_PATHWAY	bta04218:Cellular senescence	17	1.4214	0.00643611	RB1, CDKN1A, SERPINE1, ITPR1, NFATC3, NFATC2, HIPK1, ETS1, MTOR, HIPK2, TGFBR2, CDK6, PIK3CA, ATM, RAD1, BTRC, ATR	439	165	9007	2.11388	0.850182	0.22424	0.221189
	KEGG_PATHWAY	bta04330:Notch signaling pathway	9	0.752508	0.00662457	NOTCH2, DLL4, KAT2A, NOTCH1, JAG1, HEY1, RBPJ, DLL1, DLL3	439	58	9007	3.18369	0.858309	0.22424	0.221189
	KEGG_PATHWAY	bta04919:Thyroid hormone signaling pathway	13	1.08696	0.0144679	NOTCH2, NCOA2, THRB, NOTCH1, PDPK1, SRC, ATP1B3, SLC16A10, MTOR, KAT2A, PIK3CA, PLCG2, PRKACB	439	121	9007	2.20431	0.986221	0.399977	0.394535
	KEGG_PATHWAY	bta04921:Oxytocin signaling pathway	15	1.25418	0.0167639	PRKAB2, CDKN1A, PPP1R12A, SRC, ROCK2, NPR2, ITPR1, NFATC3, NFATC2, MYLK, CACNB1, ADCY9, CAMK1, PRKACB, KCNJ2	439	153	9007	2.01148	0.993059	0.399977	0.394535
	KEGG_PATHWAY	bta00310:Lysine degradation	9	0.752508	0.0167874	KMT2D, HYKK, KMT2A, KMT2C, NSD1, SETD1A, PLOD3, PLOD2, PRDM2	439	68	9007	2.7155	0.993108	0.399977	0.394535
	KEGG_PATHWAY	bta04810:Regulation of actin cytoskeleton	19	1.58863	0.0186585	APC2, CHRM3, PPP1R12A, SRC, ROCK2, CHRM5, CXCR4, ITGAE, WASL, SSH2, ARHGAP35, MYLK, PIKFYVE, PIK3CA, ITGA10, ITGB8, ARHGEF7, WASF1, SOS1	439	217	9007	1.79643	0.996063	0.399977	0.394535
	KEGG_PATHWAY	bta04658:Th1 and Th2 cell differentiation	11	0.919732	0.0217674	NOTCH2, DLL4, NOTCH1, JAG1, NFATC3, NFATC2, NFKBIE, RBPJ, JAK2, DLL1, DLL3	439	99	9007	2.27968	0.998451	0.399977	0.394535
	KEGG_PATHWAY	bta04142:Lysosome	13	1.08696	0.0379265	GBA, CTNS, AP3B2, PLA2G15, GALC, CTSL, AP1G1, DMXL1, PPT1, ATP6V0A2, WDR7, CD68, ARSB	439	139	9007	1.91886	0.999988	0.619466	0.611037
	KEGG_PATHWAY	bta04141:Protein processing in endoplasmic reticulum	15	1.25418	0.0405017	HSP90AA1, HSPA6, HSPA4L, EIF2AK2, YOD1, MOGS, ERN1, DNAJA1, SEC61A2, DNAJB1, HSPH1, MAN1A2, CRYAB, ATF6, HSPA1A	439	172	9007	1.78928	0.999995	0.62671	0.618183
	KEGG_PATHWAY	bta04070:Phosphatidylinositol signaling system	10	0.83612	0.0458405	PIKFYVE, PIP4P2, DGKE, SYNJ1, PIK3CA, INPP5F, IPMK, ITPR1, PLCG2, DGKH	439	97	9007	2.11516	0.999999	0.673856	0.664688
	Additional File Table S3A: KEGG pathway analysis for differentially expressed genes enriched in 42°C compared to 37°C group.
