# Supplementary material for: Bovine oviductal organoids: a multi-omics approach to capture the cellular and extracellular molecular response of the oviduct to heat stress
Source: BMC Genomics. 2023 Oct 27;24:646. doi: 10.1186/s12864-023-09746-y (PMC10605953; doi:10.1186/s12864-023-09746-y)
Supplement: Supplementary file 3 — Additional file 3: Table S3A. KEGG pathway analysis for differentially expressed genes enriched in 42°C compared to 37°C group. Table S3B. KEGG pathway analysisfor differentially expressed genes enriched in 42°C compared to 37°C group. [file 12864_2023_9746_MOESM3_ESM.zip › Additional File 3B.xlsx]

## Sheet: Sheet1
	Pathways targeted by Down-regulated genes
	Category	Term	Count	%	PValue	Genes	List Total	Pop Hits	Pop Total	Fold Enrichment	Bonferroni	Benjamini	FDR
	KEGG_PATHWAY	bta01100:Metabolic pathways	248	15.2054	1.42659e-33	ACSM3, ACSM1, ENO4, GCSH, PNP, ANPEP, GAMT, GSTK1, PDHX, MECR, ENTPD2, PHYKPL, TALDO1, HOGA1, GCAT, CYP27A1, INPP4B, BTD, CYP2C87, ETHE1, UQCRC1, SUCLG1, HPRT1, PLPP3, GPLD1, PTGES, GCDH, MAOA, SHMT2, PLA2G6, LDHA, INPP5A, LDHD, ST3GAL4, COX3, INPP5K, HMOX1, COX2, PIP5K1B, ASL, FDFT1, PCK2, ATP6V1C2, CHKB, PYCR1, PYCR3, ALOX15B, CYP26A1, VNN1, VNN2, PRXL2B, FASN, KYAT3, PEMT, KYAT1, ADA, ITPA, CO…	680	1606	9007	2.0454	4.75055e-31	4.75055e-31	4.27978e-31
	KEGG_PATHWAY	bta00190:Oxidative phosphorylation	37	2.26855	5.78048e-11	COX7B, NDUFB10, ATP8, ATP6, ATP5MC2, ATP5MC3, UQCR11, ATP12A, ATP5MC1, ATP5F1A, COX3, COX2, UQCRFS1, CYC1, NDUFV2, NDUFV1, ATP6V1C2, LHPP, ATP5PB, ATP5F1C, ATP5F1D, SDHB, NDUFS8, PPA2, NDUFS7, NDUFS6, UQCRQ, NDUFS4, NDUFS3, UQCRC1, NDUFS2, CYCS, ND1, CYTB, ND3, ND2, ATP6V1B1	680	143	9007	3.42718	1.9249e-08	9.62451e-09	8.67073e-09
	KEGG_PATHWAY	bta01232:Nucleotide metabolism	27	1.65543	3.82131e-10	HDDC2, GDA, ADK, GMPR, AK4, NT5C2, TYMS, AK7, AK8, NT5C, NT5E, PNP, GUK1, NT5M, NUDT16, UPP1, DUT, ENTPD2, NME2, ASMTL, NME4, NME1, IMPDH2, HPRT1, DCTPP1, ADA, ITPA	680	86	9007	4.1585	1.2725e-07	3.18124e-08	2.86598e-08
	KEGG_PATHWAY	bta01200:Carbon metabolism	29	1.77805	9.55619e-09	FH, ACSS2, SHMT2, ENO4, ACAT1, GCSH, TKFC, ESD, ME1, PHGDH, PGLS, HIBCH, IDH3A, G6PD, IDH3G, MDH2, IDH2, TALDO1, PGD, SDHB, PFKL, HKDC1, PCCB, SUCLG1, ACOX3, TKT, ALDOA, GAPDH, PFKP	680	112	9007	3.42966	3.18221e-06	6.36443e-07	5.73372e-07
	KEGG_PATHWAY	bta04714:Thermogenesis	41	2.5138	1.34951e-06	COX7B, NDUFB10, ATP8, ATP6, ATP5MC2, ADCY4, ATP5MC3, UQCR11, PRKAG3, ATP5MC1, ATP5F1A, MLST8, COX3, COX2, UQCRFS1, CYC1, NDUFV2, HRAS, NDUFV1, ATP5PB, CPT1C, ATP5F1C, CPT1B, ATP5F1D, SDHB, MAPK13, NDUFS8, NDUFS7, NDUFS6, UQCRQ, NDUFS4, RPS6KB2, NDUFS3, UQCRC1, NDUFS2, ND1, CYTB, ND3, ND2, COX20, CREB5	680	240	9007	2.26279	0.000449287	4.74331e-05	4.27325e-05
	KEGG_PATHWAY	bta00230:Purine metabolism	26	1.59411	1.63595e-05	HDDC2, GUCY2D, GDA, ADK, ADCY4, GMPR, AK4, NT5C2, AK7, HDDC3, AK8, NT5C, NT5E, PNP, GUK1, NT5M, NUDT16, ENTPD2, NME2, NME4, NME1, IMPDH2, HPRT1, ADA, ITPA, PDE9A	680	133	9007	2.58936	0.00543294	0.00041512	0.000373982
	KEGG_PATHWAY	bta04657:IL-17 signaling pathway	21	1.28755	1.75755e-05	CSF3, TAP, JUN, CXCL8, CCL20, CXCL3, GRO1, IL17RC, MAPK15, CXCL2, CXCL5, MAPK13, MAPK10, IL1B, LCN2, CCL2, FADD, IKBKE, S100A9, S100A8, MAPK3	680	94	9007	2.95912	0.0058356	0.00041512	0.000373982
	KEGG_PATHWAY	bta00051:Fructose and mannose metabolism	11	0.674433	0.000137759	PFKFB2, PFKL, TKFC, GMDS, FCSK, HKDC1, GMPPA, SORD, GFUS, ALDOA, PFKP	680	34	9007	4.28534	0.0448405	0.00269845	0.00243104
	KEGG_PATHWAY	bta01230:Biosynthesis of amino acids	16	0.980993	0.000291814	ACY1, IDH3G, SHMT2, IDH2, TALDO1, PYCR1, PYCR3, ENO4, PFKL, ASL, PHGDH, TKT, ALDOA, GAPDH, PFKP, IDH3A	680	73	9007	2.90314	0.0926149	0.00539856	0.00486357
	KEGG_PATHWAY	bta00620:Pyruvate metabolism	12	0.735745	0.000316035	GRHPR, FH, LDHA, ACSS2, ALDH2, MDH2, LDHD, ME1, AKR1A1, ACACB, PCK2, ACAT1	680	44	9007	3.61243	0.0999062	0.0055244	0.00497693
	KEGG_PATHWAY	bta00640:Propanoate metabolism	10	0.613121	0.000331796	BCKDHA, ACSS3, LDHA, ACSS2, BCKDHB, PCCB, SUCLG1, ACOX3, ACACB, HIBCH	680	31	9007	4.27277	0.104619	0.0055244	0.00497693
	KEGG_PATHWAY	bta05231:Choline metabolism in cancer	19	1.16493	0.000376759	SLC22A4, PDGFRA, PLA2G4F, JUN, SLC44A4, CHKB, PLA2G4D, DGKB, PLD2, MAPK10, PDGFD, DGKQ, RPS6KB2, EIF4EBP1, RAC3, PIP5K1B, PLPP3, HRAS, MAPK3	680	99	9007	2.54208	0.117931	0.00597433	0.00538227
	KEGG_PATHWAY	bta00900:Terpenoid backbone biosynthesis	8	0.490497	0.000611246	FDPS, IDI1, MVK, HMGCS1, PMVK, MVD, PDSS1, ACAT1	680	21	9007	5.04594	0.184217	0.00925203	0.00833517
	KEGG_PATHWAY	bta00240:Pyrimidine metabolism	13	0.797057	0.000780409	HDDC2, DUT, NME2, ASMTL, NME4, TYMS, NT5C2, NME1, NT5C, NT5E, NT5M, UPP1, DCTPP1	680	56	9007	3.07487	0.228931	0.011299	0.0101792
	KEGG_PATHWAY	bta00330:Arginine and proline metabolism	12	0.735745	0.000849468	GAMT, CKM, ALDH2, NOS2, MAOA, SMS, PYCR1, HOGA1, PYCR3, CNDP1, CNDP2, SRM	680	49	9007	3.24382	0.246475	0.0117864	0.0106183
	KEGG_PATHWAY	bta00630:Glyoxylate and dicarboxylate metabolism	9	0.551809	0.00131818	GCSH, GRHPR, ACSS2, SHMT2, MDH2, PCCB, HYI, HOGA1, ACAT1	680	30	9007	3.97368	0.355477	0.0168829	0.0152098
	KEGG_PATHWAY	bta04146:Peroxisome	16	0.980993	0.00136961	PEX16, GSTK1, MVK, NOS2, EPHX2, IDH2, DDO, DHRS4, PEX7, ACOX2, PRDX1, PMVK, FAR1, ACOX3, DECR2, PAOX	680	84	9007	2.52297	0.366435	0.0168919	0.0152179
	KEGG_PATHWAY	bta00480:Glutathione metabolism	13	0.797057	0.00199112	GSTK1, G6PD, GSR, IDH2, GPX7, GSTT2, GSTT1, OPLAH, PGD, SRM, ANPEP, GSTA1, SMS	680	62	9007	2.7773	0.48506	0.0236801	0.0213334
	KEGG_PATHWAY	bta03320:PPAR signaling pathway	15	0.919681	0.00379391	HMGCS1, LPL, APOA1, CPT1C, CPT1B, CYP27A1, FADS2, FABP3, ACOX2, SCD, ME1, ANGPTL4, ACOX3, PLTP, PCK2	680	84	9007	2.36528	0.71798	0.0434589	0.0391522
	KEGG_PATHWAY	bta00030:Pentose phosphate pathway	8	0.490497	0.00391522	PFKL, G6PD, TALDO1, PGLS, TKT, ALDOA, PGD, PFKP	680	28	9007	3.78445	0.729187	0.0434589	0.0391522
	KEGG_PATHWAY	bta04978:Mineral absorption	12	0.735745	0.00468706	SLC34A3, SLC34A2, MT2A, TF, MT1A, HEPH, FTH1, HMOX1, ATP2B2, SLC26A9, SLC5A1, SLC8A1	680	60	9007	2.64912	0.790799	0.0490385	0.0441789
	KEGG_PATHWAY	bta00520:Amino sugar and nucleotide sugar metabolism	11	0.674433	0.00484064	GALE, CYB5R3, GMDS, GNPDA2, FCSK, HKDC1, HEXB, UAP1L1, GMPPA, GFUS, GALK1	680	52	9007	2.80195	0.801278	0.0490385	0.0441789
	KEGG_PATHWAY	bta04723:Retrograde endocannabinoid signaling	22	1.34887	0.00485968	GABRA2, FAAH, NDUFB10, ADCY4, CACNA1D, GNG11, MAPK13, MAPK10, GNG10, NDUFS8, NDUFS7, NDUFS6, GNB2, NDUFS4, NDUFS3, NDUFS2, ND1, NDUFV2, ND3, NDUFV1, ND2, MAPK3	680	152	9007	1.91712	0.80254	0.0490385	0.0441789
	KEGG_PATHWAY	bta04668:TNF signaling pathway	19	1.16493	0.0052342	JUN, VCAM1, CCL20, CXCL3, GRO1, CXCL2, CXCL5, MAPK13, RPS6KA4, MAPK10, SOCS3, IL1B, CCL2, MAP3K8, FADD, MAP2K6, ATF4, MAPK3, CREB5	680	124	9007	2.02957	0.825803	0.0512644	0.0461841
	KEGG_PATHWAY	bta00020:Citrate cycle (TCA cycle)	8	0.490497	0.00713813	FH, IDH3G, MDH2, IDH2, SUCLG1, SDHB, IDH3A, PCK2	680	31	9007	3.41822	0.907959	0.0679142	0.061184
	KEGG_PATHWAY	bta01240:Biosynthesis of cofactors	21	1.28755	0.0100612	FECH, TPK1, SHMT2, AKR1A1, NME2, AK4, NME4, AK7, COASY, DHRS3, COQ6, AK8, NME1, ALAD, COQ2, ALDH2, UROD, NAPRT, GMPPA, ALPL, MOCS1	680	152	9007	1.82998	0.965519	0.0930663	0.0838435
	KEGG_PATHWAY	bta01212:Fatty acid metabolism	11	0.674433	0.0106274	FADS2, MECR, SCD, FASN, TECR, ACOX3, CPT1C, CPT1B, HSD17B8, FADS1, ACAT1	680	58	9007	2.51209	0.9715	0.095494	0.0860306
	KEGG_PATHWAY	bta00564:Glycerophospholipid metabolism	16	0.980993	0.0108972	PLA2G4F, PCYT2, CHKB, PLA2G4D, TAFAZZIN, PNPLA7, PLA2G2C, DGKB, LCAT, PLA2G6, PLB1, PLD2, ETNPPL, DGKQ, PEMT, PLPP3	680	104	9007	2.03778	0.973975	0.095494	0.0860306
	KEGG_PATHWAY	bta04910:Insulin signaling pathway	19	1.16493	0.0153965	SHC4, SREBF1, ACACB, PRKAG3, SOCS2, MAPK10, SOCS3, INPP5A, PPP1R3C, PRKAR1B, HKDC1, FASN, PPP1R3E, RPS6KB2, PHKG2, EIF4EBP1, HRAS, PCK2, MAPK3	680	138	9007	1.82367	0.994298	0.131462	0.118434
	KEGG_PATHWAY	bta00760:Nicotinate and nicotinamide metabolism	8	0.490497	0.0188844	NT5C, NT5E, PNP, AOX4, NAPRT, CD38, NT5M, NT5C2	680	37	9007	2.86391	0.998251	0.155116	0.139744
	KEGG_PATHWAY	bta00592:alpha-Linolenic acid metabolism	7	0.429185	0.0190984	FADS2, PLA2G4F, PLA2G4D, PLA2G2C, ACOX3, PLA2G6, PLB1	680	29	9007	3.19721	0.998373	0.155116	0.139744
	KEGG_PATHWAY	bta00010:Glycolysis / Gluconeogenesis	11	0.674433	0.020583	PFKL, LDHA, ACSS2, ALDH2, HKDC1, AKR1A1, ALDOA, GAPDH, ENO4, PFKP, PCK2	680	64	9007	2.27659	0.999018	0.163194	0.147022
	KEGG_PATHWAY	bta01250:Biosynthesis of nucleotide sugars	8	0.490497	0.0247768	GALE, GMDS, FCSK, HKDC1, UAP1L1, GMPPA, GFUS, GALK1	680	39	9007	2.71704	0.999765	0.187515	0.168932
	KEGG_PATHWAY	bta04666:Fc gamma R-mediated phagocytosis	14	0.858369	0.0274926	PLA2G4F, PLA2G4D, NCF1, LIMK2, ASAP3, PLA2G6, ACTR3B, PLD2, MARCKS, BIN1, RPS6KB2, PIP5K1B, PLPP3, MAPK3	680	96	9007	1.93165	0.999907	0.19944	0.179676
	KEGG_PATHWAY	bta00590:Arachidonic acid metabolism	13	0.797057	0.0293982	PLA2G4F, PTGIS, PLA2G4D, PTGES2, PLA2G2C, EPHX2, GPX7, PLA2G6, ALOX15B, PLB1, CYP2C87, PRXL2B, PTGES	680	87	9007	1.97923	0.999952	0.204925	0.184617
	KEGG_PATHWAY	bta05134:Legionellosis	10	0.613121	0.0313849	C3, CXCL8, BNIP3, IL1B, CYCS, CD14, GRO1, CXCL3, CXCL2, TLR2	680	59	9007	2.24501	0.999976	0.204925	0.184617
	KEGG_PATHWAY	bta04979:Cholesterol metabolism	9	0.551809	0.032044	CYP27A1, NCEH1, ANGPTL8, LCAT, APOA1, LPL, ANGPTL4, LDLRAP1, PLTP	680	50	9007	2.38421	0.999981	0.205205	0.184869
	KEGG_PATHWAY	bta00920:Sulfur metabolism	4	0.245248	0.0342964	MPST, TST, ETHE1, SUOX	680	10	9007	5.29824	0.999991	0.211674	0.190697
	KEGG_PATHWAY	bta04621:NOD-like receptor signaling pathway	23	1.41018	0.0349228	GSDMD, GBP5, TAP, JUN, CXCL8, TRPV2, CYBA, TXN, CXCL3, GRO1, ANTXR1, CXCL2, MAPK13, OAS1X, MAPK10, OAS1Y, IL1B, CCL2, FADD, IKBKE, GBP4, NFKBIB, MAPK3	680	194	9007	1.57035	0.999993	0.211674	0.190697
	KEGG_PATHWAY	bta00270:Cysteine and methionine metabolism	9	0.551809	0.0355968	MPST, LDHA, TST, MDH2, SMS, KYAT3, PHGDH, KYAT1, SRM	680	51	9007	2.33746	0.999994	0.211674	0.190697
	KEGG_PATHWAY	bta00280:Valine, leucine and isoleucine degradation	9	0.551809	0.0355968	ACAD8, BCKDHA, HMGCS1, ALDH2, AOX4, BCKDHB, PCCB, HIBCH, ACAT1	680	51	9007	2.33746	0.999994	0.211674	0.190697
	KEGG_PATHWAY	bta04066:HIF-1 signaling pathway	15	0.919681	0.0363842	EGLN3, NOS2, TFRC, ENO4, TF, PFKL, LDHA, HKDC1, RPS6KB2, EIF4EBP1, HMOX1, ALDOA, GAPDH, PFKP, MAPK3	680	110	9007	1.80622	0.999996	0.21256	0.191496
	KEGG_PATHWAY	bta04210:Apoptosis	18	1.10362	0.0403768	PARP3, JUN, PARP4, ENDOG, MAPK10, TUBA1D, PIDD1, CTSO, CTSK, DDIT3, TNFSF10, CYCS, BAX, CAPN1, FADD, HRAS, ATF4, MAPK3	680	143	9007	1.66728	0.999999	0.231819	0.208846
	KEGG_PATHWAY	bta00730:Thiamine metabolism	5	0.30656	0.0418882	TPK1, ALPL, AK4, AK7, AK8	680	18	9007	3.67933	0.999999	0.23642	0.212991
	KEGG_PATHWAY	bta04152:AMPK signaling pathway	16	0.980993	0.0430501	PFKFB2, SREBF1, CPT1C, ACACB, CPT1B, PRKAG3, CCNA2, PFKL, PPP2R2B, SCD, FASN, RPS6KB2, EIF4EBP1, PFKP, PCK2, CREB5	680	123	9007	1.723	1	0.238928	0.215251
	KEGG_PATHWAY	bta00970:Aminoacyl-tRNA biosynthesis	8	0.490497	0.0447017	SARS2, AARS2, QARS1, CARS2, DARS1, PSTK, FARS2, WARS2	680	44	9007	2.40829	1	0.239076	0.215384
	KEGG_PATHWAY	bta05418:Fluid shear stress and atherosclerosis	18	1.10362	0.045154	JUN, VCAM1, NCF1, MMP2, ITGA2B, GSTT2, CYBA, GSTT1, TXN, MAPK13, MAPK10, THBD, IL1B, GSTA1, HMOX1, RAC3, CCL2, MAP2K6	680	145	9007	1.64428	1	0.239076	0.215384
	KEGG_PATHWAY	bta04933:AGE-RAGE signaling pathway in diabetic complications	14	0.858369	0.0452306	JUN, VCAM1, CXCL8, MMP2, VEGFB, MAPK13, MAPK10, THBD, IL1B, CCL2, BAX, PLCD3, HRAS, MAPK3	680	103	9007	1.80037	1	0.239076	0.215384
	KEGG_PATHWAY	bta04912:GnRH signaling pathway	13	0.797057	0.0459773	PLA2G4F, JUN, PLA2G4D, MMP2, ADCY4, CACNA1D, PLD2, MAPK13, MAPK10, HRAS, MAP2K6, ATF4, MAPK3	680	93	9007	1.85153	1	0.239226	0.215519
	KEGG_PATHWAY	bta00565:Ether lipid metabolism	9	0.551809	0.0478187	PLA2G4F, PLA2G4D, PLA2G2C, ENPP2, PLPP3, PLA2G6, PAFAH1B3, PLB1, PLD2	680	54	9007	2.2076	1	0.244979	0.220701
	KEGG_PATHWAY	bta00260:Glycine, serine and threonine metabolism	8	0.490497	0.0496436	GAMT, GCSH, GRHPR, MAOA, SHMT2, SARDH, PHGDH, GCAT	680	45	9007	2.35477	1	0.250475	0.225653
	Additional File Table S3B: KEGG pathway analysis for differentially expressed genes enriched in 42°C compared to 37°C group.
