# Supplementary material for: Bovine oviductal organoids: a multi-omics approach to capture the cellular and extracellular molecular response of the oviduct to heat stress
Source: BMC Genomics. 2023 Oct 27;24:646. doi: 10.1186/s12864-023-09746-y (PMC10605953; doi:10.1186/s12864-023-09746-y)
Supplement: Supplementary file 4 — Additional file 4: Table S4A. Biological process (BP) analysis for differentially expressed genes enriched in 42°C compared to 37°C group. Table S4B. Biological process (BP) analysis for differentially expressed genes enriched in 42°C compared to 37°C group. [file 12864_2023_9746_MOESM4_ESM.zip]

Archive with 2 entries (2 files):
- Additional File 4A.xlsx
- Additional File 4B.xlsx
