# Supplementary material for: Bovine oviductal organoids: a multi-omics approach to capture the cellular and extracellular molecular response of the oviduct to heat stress
Source: BMC Genomics. 2023 Oct 27;24:646. doi: 10.1186/s12864-023-09746-y (PMC10605953; doi:10.1186/s12864-023-09746-y)
Supplement: Supplementary file 4 — Additional file 4: Table S4A. Biological process (BP) analysis for differentially expressed genes enriched in 42°C compared to 37°C group. Table S4B. Biological process (BP) analysis for differentially expressed genes enriched in 42°C compared to 37°C group. [file 12864_2023_9746_MOESM4_ESM.zip › Additional File 4A.xlsx]

## Sheet: BP (Cells)
	BP targeted by Up-regulated genes
	Category	Term	Count	%	PValue	Genes	List Total	Pop Hits	Pop Total	Fold Enrichment	Bonferroni	Benjamini	FDR
	GOTERM_BP_DIRECT	GO:0006357~regulation of transcription from RNA polymerase II promoter	136	11.3712	4.46708e-09	ZNF177, RB1, ZNF174, ZNF691, CCNT1, ZBTB21, ZBTB20, SCX, PRDM2, ETS1, ELK4, ZNF81, SALL1, ZNF606, ZNF84, ZNF329, ZNF449, ZNF569, ZNF568, ZNF566, ZNF202, HOXA6, ZNF169, ZBTB39, ZFP3, ZNF281, ZFP2, ZNF10, MITF, ZBTB34, ZNF12, OVOL1, ZNF16, ZSCAN20, ZNF319, ZNF317, ATF7, PHIP, ZNF557, ZNF677, ZNF554, CLOCK, ATF6, ZNF432, ZNF793, ZNF792, ZNF274, ZNF394, DLX3, CREM, MYNN, ZNF23, ZNF26, ZBTB2, PGBD1, Z…	1035	1324	16614	1.64886	1.31778e-05	1.31779e-05	1.31779e-05
	GOTERM_BP_DIRECT	GO:0018105~peptidyl-serine phosphorylation	27	2.25753	2.9682e-06	SMG1, DYRK3, ROCK2, TNKS, MAST2, TSSK1B, STK4, TTBK2, CLSPN, PDPK1, PLK2, LMTK2, MASTL, HIPK1, MTOR, HIPK2, TGFBR2, UHMK1, CLK1, SBK1, WNK1, PKN2, CAMK1, MAP3K13, TSSK2, CSNK1G1, ATR	1035	154	16614	2.81434	0.00871797	0.00437809	0.00437809
	GOTERM_BP_DIRECT	GO:0016477~cell migration	27	2.25753	0.000211402	SRC, SDC2, LAMA3, WWC2, SDC3, NTN4, LIMD1, THBS1, SYDE1, WWC3, ITGB8, CCN2, EPHB3, APC2, PDPK1, USP9X, NFATC2, RHOF, CCDC88A, ARC, PIK3CA, BAMBI, KCTD13, CASS4, CORO6, SDC1, AVL9	1035	196	16614	2.21127	0.464043	0.207879	0.207879
	GOTERM_BP_DIRECT	GO:0045945~positive regulation of transcription from RNA polymerase III promoter	5	0.41806	0.000852744	RPTOR, ICE1, ICE2, CHD8, MTOR	1035	8	16614	10.0326	0.919272	0.443457	0.443457
	GOTERM_BP_DIRECT	GO:0018107~peptidyl-threonine phosphorylation	12	1.00334	0.000912228	CLK1, DYRK3, SBK1, PDPK1, WNK1, ROCK2, TNKS, LMTK2, HIPK1, MTOR, TGFBR2, HIPK2	1035	59	16614	3.26485	0.932275	0.443457	0.443457
	GOTERM_BP_DIRECT	GO:0045747~positive regulation of Notch signaling pathway	9	0.752508	0.00093007	DLL4, POGLUT1, NOTCH1, JAG1, SRC, AAK1, TSPAN5, CCN3, DLL1	1035	34	16614	4.2491	0.935751	0.443457	0.443457
	GOTERM_BP_DIRECT	GO:0046777~protein autophosphorylation	19	1.58863	0.00105227	EPHA4, SMG1, CDKL5, SRC, INSR, LMTK2, EIF2AK2, STK4, CLK4, MTOR, UHMK1, CLK1, GRK5, AAK1, MAP3K9, MAP3K13, TSSK2, ATR, EPHB3	1035	129	16614	2.36427	0.955213	0.443457	0.443457
	GOTERM_BP_DIRECT	GO:0006468~protein phosphorylation	25	2.0903	0.00142833	CCNT1, LAMA1, NPR2, TSSK1B, STK4, RSKR, MYLK, GRK5, IRAK2, PRKACB, EDN1, CDK19, CDKL5, TAF12, TGFBR2, P2RX7, SNRK, CDK6, WNK1, PEAK1, PRKRA, TAOK1, AAK1, FAM20C, TSSK2	1035	199	16614	2.0166	0.985251	0.483308	0.483308
	GOTERM_BP_DIRECT	GO:0051085~chaperone mediated protein folding requiring cofactor	8	0.668896	0.00164864	DNAJB1, HSPH1, DNAJB5, DNAJB4, HSPA6, HSPA13, DNAJC18, HSPA1A	1035	29	16614	4.42819	0.992308	0.483308	0.483308
	GOTERM_BP_DIRECT	GO:0001756~somitogenesis	9	0.752508	0.00167551	FOXC2, KAT2A, POGLUT1, PLXNA2, ATM, PALB2, NKX3-1, DLL3, MIB1	1035	37	16614	3.90458	0.992895	0.483308	0.483308
	GOTERM_BP_DIRECT	GO:0045070~positive regulation of viral genome replication	7	0.585284	0.00180216	NOTCH1, PDE12, ADAR, PKN2, ADARB1, HACD3, PPARA	1035	22	16614	5.10751	0.995113	0.483308	0.483308
	GOTERM_BP_DIRECT	GO:0000122~negative regulation of transcription from RNA polymerase II promoter	52	4.34783	0.00209374	ZNF177, RB1, ZNF174, THRB, RIF1, CHD8, WWC2, TFCP2L1, PHF6, ELK4, WWC3, ZNF404, ZNF566, ZNF169, NCOA2, EDN1, RBM15, ZNF10, MITF, OVOL1, ZNF75A, EID2, THAP5, TIMELESS, LCOR, ZNF557, PPARA, ZNF554, NOTCH2, FOXC2, NOTCH1, MYNN, ASCL2, DLL4, DNAJB1, HMBOX1, BEND3, SKIL, WDTC1, HEXIM2, PLK3, CBX6, CBX4, TBX6, HIPK2, SKI, NR4A2, BMP2, ZBTB6, NR6A1, BRMS1L, TAF3	1035	542	16614	1.54006	0.997936	0.514712	0.514712
	GOTERM_BP_DIRECT	GO:0006355~regulation of transcription, DNA-templated	44	3.67893	0.00264175	NOTCH2, ZNF177, ZNF274, NOTCH1, KMT2C, WWC2, SPIN2, TGFBRAP1, ZNF45, SPTY2D1, LIMD1, SBNO1, HEY1, ZNF280B, NSD1, WWC3, ZNF569, ZNF789, ZNF404, ZNF502, ZNF566, ZNF862, MYBL1, ZNF266, TCFL5, ZNF189, ZNF583, ZNF484, ZNF184, INSR, ZNF182, SFMBT2, ZNF181, NFXL1, ZNF12, ZBTB11, GTF2H3, ZNF514, ZNF557, ZNF677, LRIF1, ZNF599, ZNF454, ZNF432	1035	444	16614	1.59076	0.999592	0.599475	0.599475
	GOTERM_BP_DIRECT	GO:0010212~response to ionizing radiation	8	0.668896	0.00363107	DCLRE1C, RFWD3, EYA3, NABP1, ATM, TOPBP1, TICRR, RAD54B	1035	33	16614	3.89144	0.999978	0.765118	0.765118
	GOTERM_BP_DIRECT	GO:0032781~positive regulation of ATPase activity	6	0.501672	0.00516269	DNAJB1, AHSA2, TOR1AIP2, ATP1B3, DNAJC9, DNAJC24	1035	19	16614	5.06911	1	1	1
	GOTERM_BP_DIRECT	GO:0030512~negative regulation of transforming growth factor beta receptor signaling pathway	10	0.83612	0.00571043	SKI, ZNF451, EID2, SMURF2, SLC2A10, PDPK1, BAMBI, PPARA, IL17RD, SKIL	1035	54	16614	2.97262	1	1	1
	GOTERM_BP_DIRECT	GO:0045821~positive regulation of glycolytic process	5	0.41806	0.00677686	P2RX7, ENTPD5, INSR, ZBTB20, SLC4A4	1035	13	16614	6.17391	1	1	1
	GOTERM_BP_DIRECT	GO:0035264~multicellular organism growth	12	1.00334	0.00713834	NOTCH2, KAT2A, PKDCC, TNKS2, ATM, ADARB1, ERCC6, SOS1, PALB2, RC3H2, MTOR, WDTC1	1035	76	16614	2.53455	1	1	1
	GOTERM_BP_DIRECT	GO:0001701~in utero embryonic development	21	1.75585	0.00901922	NOTCH2, EDN1, NOTCH1, RRN3, YTHDC1, CHD8, LIG4, PLOD3, SLC30A1, RPGRIP1L, TENT5C, TANC2, MIB1, TGFBR2, FOSL1, KAT2A, BMP2, ADCY9, SH3PXD2A, SLC39A3, WDTC1	1035	181	16614	1.86241	1	1	1
	GOTERM_BP_DIRECT	GO:0007219~Notch signaling pathway	12	1.00334	0.0114137	NOTCH2, DLL4, FOXC2, BMP2, NOTCH1, JAG1, HEY1, CNTN1, RBPJ, DLL1, TGFBR2, MIB1	1035	81	16614	2.3781	1	1	1
	GOTERM_BP_DIRECT	GO:0060339~negative regulation of type I interferon-mediated signaling pathway	5	0.41806	0.0117117	NLRC5, ADAR, ISG15, SAMHD1, CACTIN	1035	15	16614	5.35072	1	1	1
	GOTERM_BP_DIRECT	GO:0048675~axon extension	6	0.501672	0.0145811	EDN1, HSP90AA1, EDN2, USP9X, MAP1B, DCX	1035	24	16614	4.01304	1	1	1
	GOTERM_BP_DIRECT	GO:0035556~intracellular signal transduction	34	2.84281	0.0151021	DGKE, SRC, TUFT1, NPR2, MAST2, TSSK1B, NLRC5, HSPB1, STK4, SDCBP, IRAK2, PLCG2, JAK2, PDZD8, SOCS7, MAPK4, SOCS4, WSB2, PDPK1, MASTL, SNRK, PIKFYVE, DEPDC7, ADCY9, WNK1, TAOK1, DCX, PKN2, CSPG4, MYZAP, DEPDC5, TSSK2, CILK1, DGKH	1035	357	16614	1.52878	1	1	1
	GOTERM_BP_DIRECT	GO:0001569~branching involved in blood vessel morphogenesis	6	0.501672	0.0203681	DLL4, FOXC2, EDN1, RBM15, STK4, TGFBR2	1035	26	16614	3.70435	1	1	1
	GOTERM_BP_DIRECT	GO:0015693~magnesium ion transport	4	0.334448	0.0207336	NIPAL3, NIPA1, CNNM4, KCNJ2	1035	10	16614	6.42087	1	1	1
	GOTERM_BP_DIRECT	GO:0007386~compartment pattern specification	3	0.250836	0.0213408	NOTCH1, DLL1, DLL3	1035	4	16614	12.0391	1	1	1
	GOTERM_BP_DIRECT	GO:1904357~negative regulation of telomere maintenance via telomere lengthening	3	0.250836	0.0213408	SLX4, TNKS2, TNKS	1035	4	16614	12.0391	1	1	1
	GOTERM_BP_DIRECT	GO:0034620~cellular response to unfolded protein	5	0.41806	0.022634	BAG3, HSPB8, HSPA6, HSPA13, HSPA1A	1035	18	16614	4.45894	1	1	1
	GOTERM_BP_DIRECT	GO:0000724~double-strand break repair via homologous recombination	10	0.83612	0.0266637	GEN1, MMS22L, HELQ, SLX4, RFWD3, NABP1, ATM, SAMHD1, PALB2, RAD54B	1035	69	16614	2.3264	1	1	1
	GOTERM_BP_DIRECT	GO:2000042~negative regulation of double-strand break repair via homologous recombination	5	0.41806	0.0272931	HELB, SMCHD1, RIF1, KLHL15, FANCB	1035	19	16614	4.22426	1	1	1
	GOTERM_BP_DIRECT	GO:0008340~determination of adult lifespan	5	0.41806	0.0272931	GBA, ATM, PRDM2, TFCP2L1, RAD54B	1035	19	16614	4.22426	1	1	1
	GOTERM_BP_DIRECT	GO:0007249~I-kappaB kinase/NF-kappaB signaling	7	0.585284	0.0321148	IRAK1BP1, EDN1, IRAK2, ROCK2, REL, HACD3, MAP3K14	1035	39	16614	2.88116	1	1	1
	GOTERM_BP_DIRECT	GO:0010793~regulation of mRNA export from nucleus	3	0.250836	0.0341108	AKAP8L, SUPT6H, IWS1	1035	5	16614	9.6313	1	1	1
	GOTERM_BP_DIRECT	GO:0050882~voluntary musculoskeletal movement	3	0.250836	0.0341108	ITPR1, MTOR, HIPK2	1035	5	16614	9.6313	1	1	1
	GOTERM_BP_DIRECT	GO:0097201~negative regulation of transcription from RNA polymerase II promoter in response to stress	3	0.250836	0.0341108	DNAJB1, BAG3, HSPA1A	1035	5	16614	9.6313	1	1	1
	GOTERM_BP_DIRECT	GO:0031054~pre-miRNA processing	4	0.334448	0.0346392	AGO3, PRKRA, AGO1, ADAR	1035	12	16614	5.35072	1	1	1
	GOTERM_BP_DIRECT	GO:0042026~protein refolding	4	0.334448	0.0346392	DNAJA4, HSPA6, HSPA13, HSPA1A	1035	12	16614	5.35072	1	1	1
	GOTERM_BP_DIRECT	GO:0045662~negative regulation of myoblast differentiation	5	0.41806	0.0382083	NOTCH1, TMEM182, MBNL3, DLL1, CXCL14	1035	21	16614	3.82195	1	1	1
	GOTERM_BP_DIRECT	GO:0051726~regulation of cell cycle	18	1.50502	0.0396749	NOTCH2, RB1, NOTCH1, SPIN2, XIAP, ADARB1, MASTL, THBS1, RRP8, UHMK1, ERN1, FBXL8, SON, CDK6, GRK5, JMY, BTRC, SKIL	1035	172	16614	1.67988	1	1	1
	GOTERM_BP_DIRECT	GO:0019722~calcium-mediated signaling	8	0.668896	0.041097	POMC, EDN1, EDN2, PDPK1, PLCG2, CXCR4, PPP1R9A, NCALD	1035	52	16614	2.46957	1	1	1
	GOTERM_BP_DIRECT	GO:0090051~negative regulation of cell migration involved in sprouting angiogenesis	4	0.334448	0.0429979	DLL4, STARD13, NOTCH1, THBS1	1035	13	16614	4.93913	1	1	1
	GOTERM_BP_DIRECT	GO:0048260~positive regulation of receptor-mediated endocytosis	4	0.334448	0.0429979	HIP1, PPT1, CBL, CLU	1035	13	16614	4.93913	1	1	1
	GOTERM_BP_DIRECT	GO:0046889~positive regulation of lipid biosynthetic process	4	0.334448	0.0429979	ZBTB20, APOA4, PPARA, MTOR	1035	13	16614	4.93913	1	1	1
	GOTERM_BP_DIRECT	GO:0045995~regulation of embryonic development	5	0.41806	0.0444739	LAMA1, INSR, NOCT, LAMA3, PHLDA2	1035	22	16614	3.64822	1	1	1
	GOTERM_BP_DIRECT	GO:0045944~positive regulation of transcription from RNA polymerase II promoter	56	4.68227	0.0454718	RB1, ZNF451, CRTC3, THRB, CCNT1, CHD8, AKAP8L, SCX, WASL, GABPB1, SALL1, MYBL1, NKX3-1, NCOA2, EDN1, PPP1R12A, PPRC1, SENP1, METTL23, KAT2A, MTF1, KAT6A, IRF7, PHIP, PPARA, ATF6, KMT2D, RNASEL, TMF1, KMT2A, DHX9, TNKS, KMT2C, ZNF518B, NLRC5, DLL1, ASCL2, STRA8, HIVEP1, JAG1, TAF12, SS18L1, ECD, ARID3B, TBX6, HIPK2, POMC, NR4A2, BMP2, CCPG1, AGO1, ASXL2, ATM, CAMK1, LPIN2, FOXA3	1035	702	16614	1.28052	1	1	1
	GOTERM_BP_DIRECT	GO:0003344~pericardium morphogenesis	3	0.250836	0.0490814	DLL4, NOTCH1, SOS1	1035	6	16614	8.02609	1	1	1
	GOTERM_BP_DIRECT	GO:0007221~positive regulation of transcription of Notch receptor target	3	0.250836	0.0490814	NOTCH1, RBM15, RBPJ	1035	6	16614	8.02609	1	1	1
	GOTERM_BP_DIRECT	GO:0000288~nuclear-transcribed mRNA catabolic process, deadenylation-dependent decay	3	0.250836	0.0490814	PDE12, RC3H1, RC3H2	1035	6	16614	8.02609	1	1	1
	GOTERM_BP_DIRECT	GO:0061820~telomeric D-loop disassembly	3	0.250836	0.0490814	SLX4, POT1, TERF1	1035	6	16614	8.02609	1	1	1
	GOTERM_BP_DIRECT	GO:0051974~negative regulation of telomerase activity	3	0.250836	0.0490814	SRC, POT1, TERF1	1035	6	16614	8.02609	1	1	1
	GOTERM_BP_DIRECT	GO:0010757~negative regulation of plasminogen activation	3	0.250836	0.0490814	SERPINE2, SERPINE1, THBS1	1035	6	16614	8.02609	1	1	1
	Additional File Table S4A: Biological process (BP) analysis for differentially expressed genes enriched in 42°C compared to 37°C group.
