# Supplementary material for: Bovine oviductal organoids: a multi-omics approach to capture the cellular and extracellular molecular response of the oviduct to heat stress
Source: BMC Genomics. 2023 Oct 27;24:646. doi: 10.1186/s12864-023-09746-y (PMC10605953; doi:10.1186/s12864-023-09746-y)
Supplement: Supplementary file 4 — Additional file 4: Table S4A. Biological process (BP) analysis for differentially expressed genes enriched in 42°C compared to 37°C group. Table S4B. Biological process (BP) analysis for differentially expressed genes enriched in 42°C compared to 37°C group. [file 12864_2023_9746_MOESM4_ESM.zip › Additional File 4B.xlsx]

## Sheet: Sheet1
	BP targeted by Down-regulated genes
	Category	Term	Count	%	PValue	Genes	List Total	Pop Hits	Pop Total	Fold Enrichment	Bonferroni	Benjamini	FDR
	GOTERM_BP_DIRECT	GO:0006695~cholesterol biosynthetic process	15	0.919681	1.07124e-09	FDPS, IDI1, G6PD, MVK, HMGCS1, INSIG1, APOA1, HSD17B7, LSS, TM7SF2, CYB5R3, PMVK, MVD, DHCR7, FDFT1	1361	25	16614	7.32432	3.66043e-06	3.66044e-06	3.66044e-06
	GOTERM_BP_DIRECT	GO:0030317~flagellated sperm motility	17	1.04231	2.73384e-05	DRC7, ODAD3, CFAP52, SORD, DNAAF6, ENO4, LZTFL1, ENKUR, SLC22A16, TEKT2, ROPN1L, HOATZ, DNAI1, PLTP, CFAP45, ROPN1, CCDC40	1361	62	16614	3.34714	0.0891859	0.0467076	0.0467076
	GOTERM_BP_DIRECT	GO:0006120~mitochondrial electron transport, NADH to ubiquinone	10	0.613121	0.000193911	NDUFS8, NDUFS7, NDUFS6, NDUFS3, NDUFS2, COQ9, NDUFV2, ND3, NDUFV1, ND2	1361	27	16614	4.52119	0.484521	0.220865	0.220865
	GOTERM_BP_DIRECT	GO:0015986~ATP synthesis coupled proton transport	9	0.551809	0.000441409	ATP5F1A, ATP5PB, ATP8, ATP6, ATP5MC2, ATP5MC3, ATP5F1C, ATP5F1D, ATP5MC1	1361	24	16614	4.5777	0.778787	0.377074	0.377074
	GOTERM_BP_DIRECT	GO:0006183~GTP biosynthetic process	6	0.367872	0.000647972	IMPDH2, NME9, NME2, NME4, NME5, NME1	1361	10	16614	7.32432	0.890829	0.442824	0.442824
	GOTERM_BP_DIRECT	GO:0006633~fatty acid biosynthetic process	10	0.613121	0.00244298	MECR, ACSM3, SCD, FADS6, FASN, ACSM1, LPL, ACACB, HSD17B8, PRKAG3	1361	37	16614	3.29924	0.999765	1	1
	GOTERM_BP_DIRECT	GO:0006915~apoptotic process	35	2.14592	0.00322978	SHC4, IFI27L2, BRAT1, CDCA7, TNFRSF11B, CIB1, HINT2, ZC3H12A, HMOX1, FADD, ZNF385A, MAP2K6, WWOX, EGLN3, IGFBP3, MT3, MFSD10, AIMP2, MARCKS, BRMS1, DDIT3, PPIF, CDK1, CHI3L1, BAX, CYCS, DNASE2, ELMO3, CLPTM1L, DNASE1L2, SGK1, XAF1, S100A9, S100A8, BNIPL	1361	255	16614	1.6755	0.999984	1	1
	GOTERM_BP_DIRECT	GO:0006744~ubiquinone biosynthetic process	6	0.367872	0.00389993	COQ4, COQ2, PDSS1, COQ9, COQ10A, COQ6	1361	14	16614	5.23166	0.999998	1	1
	GOTERM_BP_DIRECT	GO:0006165~nucleoside diphosphate phosphorylation	5	0.30656	0.00402798	NME2, AK4, AK7, AK8, NME1	1361	9	16614	6.78178	0.999999	1	1
	GOTERM_BP_DIRECT	GO:0006228~UTP biosynthetic process	5	0.30656	0.00402798	NME9, NME2, NME4, NME5, NME1	1361	9	16614	6.78178	0.999999	1	1
	GOTERM_BP_DIRECT	GO:0006749~glutathione metabolic process	11	0.674433	0.00411169	GSTZ1, GSTK1, CLIC5, G6PD, PTGES2, ETHE1, GSR, GSTA1, GSTT2, GSTT1, OPLAH	1361	47	16614	2.857	0.999999	1	1
	GOTERM_BP_DIRECT	GO:0009058~biosynthetic process	7	0.429185	0.00423322	APMAP, GMPPA, KYAT3, KYAT1, ACCS, ALDH1L2, GCAT	1361	20	16614	4.27252	0.999999	1	1
	GOTERM_BP_DIRECT	GO:1902600~hydrogen ion transmembrane transport	14	0.858369	0.00522219	COX7B, SLC36A2, ATP5PB, ATP5MC2, ATP5MC3, ATP12A, ATP5F1D, ATP5MC1, ATP5F1A, UQCRQ, UCP2, UQCRFS1, CYC1, ATP6V1B1	1361	72	16614	2.37362	1	1	1
	GOTERM_BP_DIRECT	GO:0006122~mitochondrial electron transport, ubiquinol to cytochrome c	6	0.367872	0.00545992	UQCRQ, UQCRC1, CYCS, UQCR11, CYC1, CYTB	1361	15	16614	4.88288	1	1	1
	GOTERM_BP_DIRECT	GO:0006241~CTP biosynthetic process	5	0.30656	0.00628133	NME9, NME2, NME4, NME5, NME1	1361	10	16614	6.1036	1	1	1
	GOTERM_BP_DIRECT	GO:0008299~isoprenoid biosynthetic process	5	0.30656	0.00628133	FDPS, COQ2, MVD, PDSS1, FDFT1	1361	10	16614	6.1036	1	1	1
	GOTERM_BP_DIRECT	GO:0006098~pentose-phosphate shunt	4	0.245248	0.0090643	G6PD, TALDO1, PGLS, PGD	1361	6	16614	8.13813	1	1	1
	GOTERM_BP_DIRECT	GO:0043922~negative regulation by host of viral transcription	5	0.30656	0.0092375	JUN, TFAP4, HDAC1, HMOX1, INPP5K	1361	11	16614	5.54873	1	1	1
	GOTERM_BP_DIRECT	GO:0007368~determination of left/right symmetry	9	0.551809	0.0105267	IFT74, DNAI2, ODAD3, ODAD2, TBC1D32, FOXJ1, DRC1, DNAI1, CC2D2A	1361	38	16614	2.89118	1	1	1
	GOTERM_BP_DIRECT	GO:0035082~axoneme assembly	7	0.429185	0.0110885	RSPH4A, RSPH1, FOXJ1, RSPH9, HOATZ, CC2D2A, CCDC40	1361	24	16614	3.56043	1	1	1
	GOTERM_BP_DIRECT	GO:0044458~motile cilium assembly	6	0.367872	0.0160705	MCIDAS, FOXJ1, RSPH9, ZMYND10, CC2D2A, CCDC40	1361	19	16614	3.85491	1	1	1
	GOTERM_BP_DIRECT	GO:0008033~tRNA processing	6	0.367872	0.0160705	RPUSD4, POP7, RPP30, PUSL1, FARS2, THG1L	1361	19	16614	3.85491	1	1	1
	GOTERM_BP_DIRECT	GO:0060294~cilium movement involved in cell motility	5	0.30656	0.0175408	RSPH4A, DNAI3, TEKT1, TEKT2, RSPH9	1361	13	16614	4.69508	1	1	1
	GOTERM_BP_DIRECT	GO:0036159~inner dynein arm assembly	5	0.30656	0.0175408	DNAI3, TEKT2, DNAAF6, ZMYND10, CCDC40	1361	13	16614	4.69508	1	1	1
	GOTERM_BP_DIRECT	GO:0019430~removal of superoxide radicals	5	0.30656	0.0175408	PRDX2, CCS, PRDX1, FANCC, MT3	1361	13	16614	4.69508	1	1	1
	GOTERM_BP_DIRECT	GO:0070837~dehydroascorbic acid transport	3	0.183936	0.0189941	SLC23A1, SLC2A8	1361	3	16614	12.2072	1	1	1
	GOTERM_BP_DIRECT	GO:0019287~isopentenyl diphosphate biosynthetic process, mevalonate pathway	3	0.183936	0.0189941	MVK, PMVK, MVD	1361	3	16614	12.2072	1	1	1
	GOTERM_BP_DIRECT	GO:0030593~neutrophil chemotaxis	11	0.674433	0.0205078	CXCL8, CCL20, C5AR1, CCL2, GRO1, CXCL3, S100A9, CXCL2, CXCL5, S100A8, CCL26	1361	59	16614	2.27592	1	1	1
	GOTERM_BP_DIRECT	GO:0009142~nucleoside triphosphate biosynthetic process	4	0.245248	0.0224101	NME2, AK4, AK7, AK8	1361	8	16614	6.1036	1	1	1
	GOTERM_BP_DIRECT	GO:0045454~cell redox homeostasis	7	0.429185	0.0234661	PRDX2, PRDX4, TXNRD3, DDIT3, PRDX1, GSR, TXN	1361	28	16614	3.0518	1	1	1
	GOTERM_BP_DIRECT	GO:0071276~cellular response to cadmium ion	7	0.429185	0.0234661	MT2A, JUN, MT1A, NCF1, HMOX1, MT3, MAPK3	1361	28	16614	3.0518	1	1	1
	GOTERM_BP_DIRECT	GO:0036158~outer dynein arm assembly	6	0.367872	0.0245458	DNAI2, ODAD3, ODAD2, DNAAF6, ZMYND10, DNAI1	1361	21	16614	3.48777	1	1	1
	GOTERM_BP_DIRECT	GO:0070098~chemokine-mediated signaling pathway	9	0.551809	0.0247338	CXCL8, CCL20, ACKR4, CCL2, GRO1, CXCL3, CXCL2, CXCL5, CCL26	1361	44	16614	2.49693	1	1	1
	GOTERM_BP_DIRECT	GO:0032543~mitochondrial translation	9	0.551809	0.0247338	MRPS28, MRPS26, MRPS24, MRPS25, MRPS18B, MRPS7, MRPL23, MRPL57, MRPS5	1361	44	16614	2.49693	1	1	1
	GOTERM_BP_DIRECT	GO:0030838~positive regulation of actin filament polymerization	8	0.490497	0.0247349	C10H15ORF62, CSF3, BAIAP2L2, CDC42EP5, MLST8, CDC42EP1, EVL, CCL26	1361	36	16614	2.71271	1	1	1
	GOTERM_BP_DIRECT	GO:0030030~cell projection organization	8	0.490497	0.0247349	RABEP2, CDK10, DEUP1, CPLANE2, CIBAR1, CIBAR2, NUBP1, NUBP2	1361	36	16614	2.71271	1	1	1
	GOTERM_BP_DIRECT	GO:0050679~positive regulation of epithelial cell proliferation	9	0.551809	0.0315448	SMO, OSR1, C5AR1, NME2, FGF1, HRAS, FGFR2, PAX2, NME1	1361	46	16614	2.38837	1	1	1
	GOTERM_BP_DIRECT	GO:0009083~branched-chain amino acid catabolic process	4	0.245248	0.0316011	ACAD8, BCKDHA, BCKDHB, HIBCH	1361	9	16614	5.42542	1	1	1
	GOTERM_BP_DIRECT	GO:0010884~positive regulation of lipid storage	4	0.245248	0.0316011	C3, ZC3H12A, IKBKE, ACACB	1361	9	16614	5.42542	1	1	1
	GOTERM_BP_DIRECT	GO:2001244~positive regulation of intrinsic apoptotic signaling pathway	7	0.429185	0.0321879	PLEKHF1, LCK, DDIT3, BAX, NUPR1, S100A9, S100A8	1361	30	16614	2.84835	1	1	1
	GOTERM_BP_DIRECT	GO:0042167~heme catabolic process	3	0.183936	0.0359328	HMOX1, BLVRB, BLVRA	1361	4	16614	9.1554	1	1	1
	GOTERM_BP_DIRECT	GO:0009051~pentose-phosphate shunt, oxidative branch	3	0.183936	0.0359328	G6PD, PGLS, PGD	1361	4	16614	9.1554	1	1	1
	GOTERM_BP_DIRECT	GO:0071726~cellular response to diacyl bacterial lipopeptide	3	0.183936	0.0359328	TLR6, CD14, TLR2	1361	4	16614	9.1554	1	1	1
	GOTERM_BP_DIRECT	GO:0070544~histone H3-K36 demethylation	3	0.183936	0.0359328	KDM4B, KDM8, RIOX2	1361	4	16614	9.1554	1	1	1
	GOTERM_BP_DIRECT	GO:1904355~positive regulation of telomere capping	5	0.30656	0.0366945	PNKP, HNRNPD, MAPK15, AURKB, MAPK3	1361	16	16614	3.81475	1	1	1
	GOTERM_BP_DIRECT	GO:0006629~lipid metabolic process	16	0.980993	0.0368975	ACAD8, ACSS3, BCKDHB, TECR, AKR1A1, LCAT, FAH, PLB1, ATP5F1A, BDH2, RUBCNL, FAR1, ANGPTL4, ACP3, PLTP, FADS1	1361	111	16614	1.7596	1	1	1
	GOTERM_BP_DIRECT	GO:0001666~response to hypoxia	13	0.797057	0.0372193	ARNT2, NOS2, MMP2, VEGFB, NOL3, CBFA2T3, MT3, SLC2A8, P2RX2, PLAU, UCP2, PIN1, ADA	1361	83	16614	1.91197	1	1	1
	GOTERM_BP_DIRECT	GO:0006099~tricarboxylic acid cycle	7	0.429185	0.0372436	FH, IDH3G, MDH2, IDH2, SUCLG1, SDHB, IDH3A	1361	31	16614	2.75646	1	1	1
	GOTERM_BP_DIRECT	GO:0006096~glycolytic process	7	0.429185	0.0372436	PFKFB2, PFKL, HKDC1, ALDOA, GAPDH, ENO4, PRKAG3	1361	31	16614	2.75646	1	1	1
	GOTERM_BP_DIRECT	GO:0070374~positive regulation of ERK1 and ERK2 cascade	20	1.22624	0.0396634	PDGFRA, JUN, RAMP3, CCL20, C5AR1, CIB1, FGF1, NPNT, MT3, PHB2, DNAJC27, PDGFD, FFAR4, CHI3L1, CCL2, GAS6, HRAS, FGFR2, CCL26, MAPK3	1361	151	16614	1.61685	1	1	1
	GOTERM_BP_DIRECT	GO:0050729~positive regulation of inflammatory response	10	0.613121	0.0408467	IL33, CAMK2N1, IL1B, NFKBIZ, LPL, IFI35, S100A9, GPSM3, S100A8, TLR2	1361	57	16614	2.14161	1	1	1
	GOTERM_BP_DIRECT	GO:0061029~eyelid development in camera-type eye	4	0.245248	0.0424525	TFAP2A, JUN, HDAC1, STRA6	1361	10	16614	4.88288	1	1	1
	GOTERM_BP_DIRECT	GO:0007098~centrosome cycle	7	0.429185	0.0427793	UXT, HAUS7, CROCC, PLK1, PCLAF, HAUS4, ARL2	1361	32	16614	2.67033	1	1	1
	GOTERM_BP_DIRECT	GO:0006298~mismatch repair	5	0.30656	0.044968	RNASEH2A, MSH2, TDG, MSH5, XPC	1361	17	16614	3.59035	1	1	1
	GOTERM_BP_DIRECT	GO:0006635~fatty acid beta-oxidation	8	0.490497	0.0468188	PEX7, BDH2, AUH, ACOX2, ECI1, CPT1C, CPT1B, ACAT1	1361	41	16614	2.38189	1	1	1
	GOTERM_BP_DIRECT	GO:0098869~cellular oxidant detoxification	9	0.551809	0.0487744	PRDX4, PRXL2B, GSTA1, HP, GPX7, HBQ1, S100A9, S100A8, PTGES	1361	50	16614	2.1973	1	1	1
	GOTERM_BP_DIRECT	GO:0035690~cellular response to drug	7	0.429185	0.0488045	NOS2, TFRC, KCNQ1, IL1B, GAS6, GPLD1, CERS1	1361	33	16614	2.58941	1	1	1
	Additional File Table S4B: Biological process (BP) analysis for differentially expressed genes enriched in 42°C compared to 37°C group.
