# Supplementary material for: Bovine oviductal organoids: a multi-omics approach to capture the cellular and extracellular molecular response of the oviduct to heat stress
Source: BMC Genomics. 2023 Oct 27;24:646. doi: 10.1186/s12864-023-09746-y (PMC10605953; doi:10.1186/s12864-023-09746-y)
Supplement: Supplementary file 5 — Additional file 5: Table S5. Summary of sequence reads for oviductal organoid EVs mapped to the bovine reference genome and annotated against bovine miRNAs listed in the mirBase database. [file 12864_2023_9746_MOESM5_ESM.xlsx]

## Sheet: Mapping Summary+Small RNA Reads
	Group	Sample I.D.	Raw Reads	Quality Control (QC) Reads	QC (%) Reads	(%) Mapped Reads	(%) miRNA	(%) lncRNA	(%) protein coding	(%) rRNA	(%) snRNA	(%) misc_RNA	(%) snoRNA	(%) Others
		EV_A_37	21113667	20577192	97.4591	93.56	0.25	96.6	0.96	0.95	0.26	0.97	0.01	0
	37°C	EV_B_37	22551986	22079031	97.9028	86.42	1	85.93	7.04	2.14	1.99	1.85	0.02	0.03
		EV_C_37	20990386	19866648	94.6464	88.7	0.85	83.79	6.47	6.52	1.37	0.96	0.02	0.02
		EV_A_42	24341382	22904584	94.0973	84.41	0.78	87.77	6.83	0.82	1.28	2.49	0.02	0.01
	42°C	EV_B_42	20818195	20367919	97.8371	86.07	2.05	83.98	5.37	1.19	1.6	5.77	0.02	0.02
		EV_C_42	20808205	20444819	98.2536	90.51	0.23	95.14	1.42	0.28	1.24	1.68	0.01	0
	Additional File Table S5. Summary of sequence reads for oviductal organoid EVs mapped to the bovine reference genome and annotated against bovine miRNAs listed in the mirBase database.
