# Supplementary material for: Bovine oviductal organoids: a multi-omics approach to capture the cellular and extracellular molecular response of the oviduct to heat stress
Source: BMC Genomics. 2023 Oct 27;24:646. doi: 10.1186/s12864-023-09746-y (PMC10605953; doi:10.1186/s12864-023-09746-y)
Supplement: Supplementary file 6 — Additional file 6: Table S6. A complete list of all expressed miRNAs indicated as the mean of TMM-adjusted Counts Per Million (CPM) value. [file 12864_2023_9746_MOESM6_ESM.xlsx]

## Sheet: Expressed miRNAs
	37°C			42°C
	Name	Avg. CPM		Name	Avg. CPM
	bta-miR-1246	363005		bta-miR-1246	714797
	bta-miR-148a	63584.5		bta-miR-148a	91700.8
	bta-miR-21-5p	43902.1		bta-miR-21-5p	66565.1
	bta-let-7a-5p	38199		bta-let-7a-5p	35926.2
	bta-miR-378	33327.8		bta-miR-378	23826.9
	bta-miR-451	26116.2		bta-miR-451	63787.8
	bta-let-7i	22986.8		bta-let-7i	25351.8
	bta-let-7f	20881.8		bta-let-7f	19848.7
	bta-miR-122	19106.1		bta-miR-122	39526.2
	bta-let-7b	17898.6		bta-let-7b	17836.1
	bta-miR-26a	16336.6		bta-miR-26a	19314.5
	bta-miR-151-3p	10162.4		bta-miR-151-3p	12105.2
	bta-miR-200b	8044.04		bta-miR-200b	9131.74
	bta-miR-320a	6426.09		bta-miR-320a	4405.79
	bta-miR-200c	5618.62		bta-miR-200c	5377.4
	bta-let-7g	5587.82		bta-let-7g	5653.16
	bta-miR-100	5124.45		bta-miR-100	5686.66
	bta-miR-30d	5002.99		bta-miR-30d	6243.01
	bta-miR-192	4474.81		bta-miR-1388-5p	627.242
	bta-miR-150	40.6254		bta-miR-192	2185.44
	bta-miR-126-3p	3732.94		bta-miR-150	5052.06
	bta-miR-10a	3484.56		bta-miR-126-3p	3967.68
	bta-miR-7	3370.86		bta-miR-10a	7387.11
	bta-miR-92a	2477.01		bta-miR-7	1856.09
	bta-miR-423-5p	3230.17		bta-miR-92a	52778.2
	bta-miR-143	3085.72		bta-miR-423-5p	4187.22
	bta-miR-486	3039.13		bta-miR-143	6627.53
	bta-miR-27b	2828.86		bta-miR-486	6147.07
	bta-miR-128	2478.87		bta-miR-27b	3463.25
	bta-miR-223	10.5945		bta-miR-128	4600.03
	bta-let-7c	2425.94		bta-miR-223	161.86
	bta-miR-30a-5p	2024.89		bta-let-7c	2359.93
	bta-miR-200a	1854.39		bta-miR-30a-5p	1912.42
	bta-miR-11987	1837.82		bta-miR-200a	2196.34
	bta-miR-191	1752.5		bta-miR-11987	1343.38
	bta-miR-24-3p	1701.93		bta-miR-191	1638.12
	bta-miR-27a-3p	1610.56		bta-miR-24-3p	1400.82
	bta-miR-202	43.028		bta-miR-27a-3p	1694.07
	bta-miR-25	1547.33		bta-miR-202	534.004
	bta-miR-127	1529.61		bta-miR-25	2717.05
	bta-miR-16a	61.9264		bta-miR-127	666.126
	bta-miR-204	66.4408		bta-miR-16a	406.731
	bta-miR-125a	1236.79		bta-miR-204	379.9
	bta-miR-181a	656.731		bta-miR-125a	959.311
	bta-miR-101	1209.67		bta-miR-181a	2714.6
	bta-miR-423-3p	1201.9		bta-miR-101	906.097
	bta-let-7d	1174.23		bta-miR-423-3p	712.222
	bta-miR-99b	1159.8		bta-let-7d	887.597
	bta-miR-103	1144.52		bta-miR-99b	988.537
	bta-miR-26b	1075.66		bta-miR-103	658.635
	bta-miR-199a-3p	1047.56		bta-miR-26b	932.167
	bta-miR-155	1030.8		bta-miR-199a-3p	584.735
	bta-miR-1	989.872		bta-miR-155	1225.27
	bta-let-7e	969.046		bta-miR-1	1247.15
	bta-miR-186	961.705		bta-let-7e	597.126
	bta-miR-222	951.857		bta-miR-186	672.087
	bta-miR-182	888.869		bta-miR-222	1585.01
	bta-miR-125b	855.109		bta-miR-182	1084.76
	bta-miR-378c	843.717		bta-miR-125b	807.642
	bta-miR-1307	765.657		bta-miR-378c	925.771
	bta-miR-1260b	764.798		bta-miR-1307	530.945
	bta-miR-29a	709.518		bta-miR-1260b	1428.03
	bta-miR-1468	691.292		bta-miR-29a	737.321
	bta-miR-493	681.497		bta-miR-1468	699.591
	bta-miR-22-3p	1515.85		bta-miR-493	242.509
	bta-miR-146b	635.901		bta-miR-22-3p	6012.22
	bta-miR-183	630.119		bta-miR-146b	1054.9
	bta-miR-185	572.149		bta-miR-183	1097.26
	bta-miR-744	553.31		bta-miR-185	485.293
	bta-miR-9-5p	1567.51		bta-miR-744	182.443
	bta-miR-146a	542.053		bta-miR-9-5p	5735.02
	bta-miR-30e-5p	531.343		bta-miR-146a	1308.73
	bta-miR-30c	500.936		bta-miR-30e-5p	1067.69
	bta-miR-140	485.668		bta-miR-30c	862.52
	bta-miR-206	547.855		bta-miR-140	528.449
	bta-miR-99a-5p	3867.99		bta-miR-206	1750.27
	bta-miR-92b	400.74		bta-miR-99a-5p	10290.9
	bta-miR-224	395.427		bta-miR-92b	266.871
	bta-miR-148b	381.874		bta-miR-224	266.765
	bta-miR-22-5p	369.383		bta-miR-148b	661.259
	bta-miR-98	368.427		bta-miR-22-5p	140.257
	bta-miR-218	366.839		bta-miR-98	466.274
	bta-miR-184	343.965		bta-miR-218	386.56
	bta-miR-152	310.198		bta-miR-184	443.632
	bta-miR-194	308.368		bta-miR-152	170.863
	bta-miR-181b	308.291		bta-miR-194	116.426
	bta-miR-381	304.842		bta-miR-181b	892.346
	bta-miR-375	300.456		bta-miR-381	182.951
	bta-miR-2478	296.84		bta-miR-375	323.443
	bta-miR-379	287.335		bta-miR-2478	547.005
	bta-miR-3432a	287.05		bta-miR-379	87.5164
	bta-miR-425-5p	282.872		bta-miR-3432a	206.639
	bta-miR-31	279.263		bta-miR-425-5p	462.363
	bta-miR-142-5p	273.862		bta-miR-31	104.983
	bta-miR-93	255.911		bta-miR-142-5p	447.946
	bta-miR-20a	249.4		bta-miR-93	183.744
	bta-miR-23b-3p	238.013		bta-miR-20a	327.266
	bta-miR-574	228.13		bta-miR-23b-3p	188.033
	bta-miR-429	211.516		bta-miR-574	86.4623
	bta-miR-484	188.728		bta-miR-429	281.48
	bta-miR-210	187.179		bta-miR-484	69.0585
	bta-miR-2284x	184.571		bta-miR-210	186.162
	bta-miR-139	184.539		bta-miR-2284x	131.958
	bta-miR-1839	182.407		bta-miR-139	320.939
	bta-miR-34c	175.303		bta-miR-1839	196.236
	bta-miR-340	171.474		bta-miR-34c	145.015
	bta-miR-193a-5p	170.293		bta-miR-340	142.935
	bta-miR-215	158.782		bta-miR-193a-5p	107.191
	bta-miR-6529a	156.751		bta-miR-215	301.089
	bta-miR-363	156.585		bta-miR-6529a	124.156
	bta-miR-141	155.603		bta-miR-363	292.937
	bta-miR-532	146.932		bta-miR-141	162.804
	bta-miR-199a-5p	144.133		bta-miR-532	259.008
	bta-miR-10b	4666.79		bta-miR-199a-5p	394.431
	bta-miR-10174-3p	131.692		bta-miR-10b	12289
	bta-miR-328	126.947		bta-miR-10174-3p	77.5651
	bta-miR-15b	116.598		bta-miR-328	54.2907
	bta-miR-17-5p	111.606		bta-miR-15b	23.0542
	bta-miR-126-5p	111.434		bta-miR-17-5p	92.2168
	bta-miR-30b-5p	102.319		bta-miR-126-5p	94.1907
	bta-miR-382	99.591		bta-miR-30b-5p	194.692
	bta-miR-221	3235.38		bta-miR-382	12.4424
	bta-miR-455-5p	91.7785		bta-miR-221	1368.83
	bta-miR-342	90.624		bta-miR-455-5p	28.587
	bta-miR-11980	1227.55		bta-miR-342	15.9108
	bta-miR-134	87.3707		bta-miR-11980	306.512
	bta-miR-23a	457.584		bta-miR-134	28.7182
	bta-miR-16b	83.1487		bta-miR-23a	115.037
	bta-miR-7857-5p	75.854		bta-miR-16b	239.22
	bta-miR-543	74.0078		bta-miR-7857-5p	44.718
	bta-let-7a-3p	71.5117		bta-miR-543	89.7995
	bta-miR-217	70.5961		bta-let-7a-3p	199.624
	bta-miR-370	1344.12		bta-miR-217	56.0325
	bta-miR-205	63.4735		bta-miR-370	276.821
	bta-miR-330	63.2597		bta-miR-205	137.066
	bta-miR-494	62.2588		bta-miR-330	55.0824
	bta-miR-6518	454.573		bta-miR-6518	49.1093
	bta-miR-432	61.395		bta-miR-432	28.8208
	bta-miR-378d	57.6508		bta-miR-378d	141.064
	bta-miR-96	57.5388		bta-miR-96	141.062
	bta-miR-296-3p	55.5806		bta-miR-296-3p	36.418
	bta-miR-671	55.2482		bta-miR-671	26.9629
	bta-miR-6120-3p	52.1355		bta-miR-6120-3p	43.8991
	bta-miR-452	51.5708		bta-miR-452	65.2403
	bta-miR-1271	50.3894		bta-miR-1271	28.5734
	bta-miR-145	46.7721		bta-miR-145	59.3697
	bta-miR-491	45.9685		bta-miR-197	21.795
	bta-miR-197	95.8134		bta-miR-106b	40.2242
	bta-miR-106b	42.8492		bta-miR-708	38.7177
	bta-miR-654	90.1778		bta-miR-361	110.482
	bta-miR-758	39.3172		bta-miR-196a	38.5111
	bta-miR-708	39.1116		bta-miR-411a	15.1056
	bta-miR-339a	38.8126		bta-miR-454	43.8102
	bta-miR-769	38.6404		bta-miR-502a	16.5985
	bta-miR-361	37.7701		bta-miR-345-3p	44.0168
	bta-miR-11988	37.6848		bta-miR-2336	10.8319
	bta-miR-196a	37.1868		bta-miR-19b	119.104
	bta-miR-411a	37.0933		bta-miR-135a	42.8601
	bta-miR-454	36.6489		bta-miR-10225b	71.7096
	bta-miR-502a	35.4008		bta-miR-499	30.3137
	bta-miR-345-3p	34.5972		bta-miR-196b	11.417
	bta-miR-2336	33.289		bta-miR-374b	84.618
	bta-miR-19b	32.9714		bta-miR-10225a	61.4205
	bta-miR-135a	32.8445		bta-miR-335	19.8195
	bta-miR-10225b	32.527		bta-miR-107	29.7436
	bta-miR-499	31.989		bta-miR-652	26.9765
	bta-miR-196b	31.2188		bta-miR-219-3p	46.6935
	bta-miR-374b	30.7142		bta-miR-216b	81.97
	bta-miR-181d	29.8772		bta-miR-1343-3p	35.0563
	bta-miR-10225a	29.792		bta-miR-20b	34.2375
	bta-miR-335	28.9615		bta-miR-7857-3p	63.0582
	bta-miR-107	28.5505		bta-miR-660	20.287
	bta-miR-28	28.0125		bta-miR-6119-5p	81.6171
	bta-miR-652	27.919		bta-miR-19a	83.7856
	bta-miR-24	27.5681		bta-miR-378b	27.7682
	bta-miR-219-3p	27.3024		bta-miR-760-3p	50.9521
	bta-miR-151-5p	26.3201		bta-miR-365-3p	15.092
	bta-miR-149-5p	26.0544		bta-miR-885	57.0428
	bta-miR-216b	25.8155		bta-miR-2387	16.7161
	bta-miR-1343-3p	25.7553		bta-miR-3431	27.5344
	bta-miR-20b	24.8063		bta-miR-216a	70.5529
	bta-miR-505	24.6008		bta-miR-30f	60.5127
	bta-miR-7857-3p	24.0628		bta-miR-2443	18.4427
	bta-miR-660	23.1472		bta-miR-495	19.248
	bta-miR-130a	22.8815		bta-miR-195	12.2223
	bta-miR-409a	22.3435		bta-miR-374a	33.301
	bta-miR-144	21.1288		bta-miR-18b	65.839
	bta-miR-6119-5p	20.6844		bta-miR-29b	12.2223
	bta-miR-19a	20.4455		bta-miR-2285av	37.6923
	bta-miR-132	19.6753		bta-miR-27a-5p	11.417
	bta-miR-378b	19.6419		bta-miR-214	36.0817
	bta-miR-760-3p	18.4272		bta-miR-199b	41.043
	bta-miR-365-3p	18.4272		bta-miR-433	28.0155
	bta-miR-885	18.1282		bta-miR-11972	15.092
	bta-miR-2387	17.6236		bta-miR-129	140.81
	bta-miR-12030	17.2393		bta-miR-193b	31.0164
	bta-miR-95	17.007		bta-miR-2887	10.0266
	bta-miR-365-5p	16.9736		bta-miR-187	46.2245
	bta-miR-3431	15.9644		bta-miR-2419-5p	31.7945
	bta-miR-216a	15.7256		bta-miR-130b	18.4427
	bta-miR-30f	15.6654		bta-miR-7859	35.0412
	bta-miR-2474	15.2543		bta-miR-421	22.8204
	bta-miR-323b-3p	15.2543		bta-miR-2285bc	28.7182
	bta-miR-503-5p	15.2543		bta-miR-2411-3p	27.6641
	bta-miR-2443	14.7765		bta-miR-2285aa	23.8459
	bta-miR-495	14.0063		bta-miR-2346	20.287
	bta-miR-195	14.0063		bta-miR-449d	19.1455
	bta-miR-374a	13.8007		bta-miR-11986b	18.5468
	bta-miR-18b	13.7674		bta-miR-7862	15.8972
	bta-miR-29b	13.7072		bta-miR-3120	14.7542
	bta-miR-32	13.7072		bta-miR-124a	13.2477
	bta-miR-6517	13.7072		bta-miR-6523a	13.2477
	bta-miR-2285b	13.7072		bta-miR-137	12.2223
	bta-miR-2350	13.7072		bta-miR-302c	11.417
	bta-miR-2285av	13.2961		bta-miR-2483-5p	10.5982
	bta-miR-27a-5p	13.0573		bta-miR-29d-5p	10.5982
	bta-miR-214	12.7582
	bta-miR-30b-3p	12.3138
	bta-miR-199b	12.2536
	bta-miR-433	12.2536
	bta-miR-455-3p	12.2536
	bta-miR-11972	12.0481
	bta-miR-485	12.0481
	bta-miR-34b	11.8092
	bta-miR-34a	11.749
	bta-miR-323	85.1337
	bta-miR-874	10.5945
	bta-miR-424-3p	143.057
	Additional File Table S6: A complete list of all expressed miRNAs indicated as the mean of TMM-adjusted Counts Per Million (CPM) value.
