# Supplementary material for: Bovine oviductal organoids: a multi-omics approach to capture the cellular and extracellular molecular response of the oviduct to heat stress
Source: BMC Genomics. 2023 Oct 27;24:646. doi: 10.1186/s12864-023-09746-y (PMC10605953; doi:10.1186/s12864-023-09746-y)
Supplement: Supplementary file 7 — Additional file 7: Table S7A. KEGG pathway analysis for genes targted by the differentially expressed miRNAs in 42°C compared to 37°C group. Table S7B. KEGG pathway analysis for genes targted by the differentially expressed miRNAs in 42°C compared to 37°C group. [file 12864_2023_9746_MOESM7_ESM.zip]

Archive with 2 entries (2 files):
- Additional File 7A.xlsx
- Additional File 7B.xlsx
