# Supplementary material for: Bovine oviductal organoids: a multi-omics approach to capture the cellular and extracellular molecular response of the oviduct to heat stress
Source: BMC Genomics. 2023 Oct 27;24:646. doi: 10.1186/s12864-023-09746-y (PMC10605953; doi:10.1186/s12864-023-09746-y)
Supplement: Supplementary file 7 — Additional file 7: Table S7A. KEGG pathway analysis for genes targted by the differentially expressed miRNAs in 42°C compared to 37°C group. Table S7B. KEGG pathway analysis for genes targted by the differentially expressed miRNAs in 42°C compared to 37°C group. [file 12864_2023_9746_MOESM7_ESM.zip › Additional File 7A.xlsx]

## Sheet: Pathways (EVs)
	Pathways targeted by Up-regulated miRNAs
	Category	Term	Count	%	PValue	Genes	List Total	Pop Hits	Pop Total	Fold Enrichment	Bonferroni	Benjamini	FDR
	KEGG_PATHWAY	hsa04218:Cellular senescence	35	2.66972	7.04502e-09	LIN54, CDKN1A, PTEN, ITPR1, ETS1, FOXO1, ZFP36L2, ZFP36L1, PPP3R1, CCND1, CHEK1, E2F3, TRPM7, E2F5, SMAD2, CDKN2A, FBXW11, NFATC3, TSC1, MAPK14, SIRT1, HIPK2, TGFBR2, CCNA2, MRAS, RBL1, CDK6, CCNE2, CDK2, MDM2, KRAS, ATM, CALM1, TP53, MCU	606	156	8164	3.02255	2.21918e-06	2.21918e-06	1.97965e-06
	KEGG_PATHWAY	hsa05202:Transcriptional misregulation in cancer	35	2.66972	1.56352e-06	CSF1R, CDKN1A, HDAC2, CCNT2, FLT1, CCNT1, FLT3, MAX, DOT1L, FOXO1, HOXA10, HHEX, NSD2, POLK, H3-3B, MEF2C, TAF15, BCL11B, SS18L1, HMGA2, PAX5, KLF3, MLF1, RUNX2, TGFBR2, CDK9, PER2, CCNA2, NR4A3, SP1, REL, MDM2, ATM, CDK14, TP53	606	193	8164	2.4431	0.000492388	0.000246254	0.000219675
	KEGG_PATHWAY	hsa04115:p53 signaling pathway	18	1.373	1.71277e-05	CDKN1A, STEAP3, CDKN2A, SIAH1, PTEN, TNFRSF10B, PPM1D, CDK6, CCNE2, CCND1, ZMAT3, CHEK1, CDK2, MDM2, CYCS, MDM4, ATM, TP53	606	73	8164	3.32185	0.00538074	0.00179841	0.00160429
	KEGG_PATHWAY	hsa05166:Human T-cell leukemia virus 1 infection	35	2.66972	3.56496e-05	ANAPC13, CDKN1A, ANAPC16, ATF6B, PTEN, XIAP, TNFRSF13C, ETS1, ELK1, ADCY5, ICAM1, PPP3R1, XPO1, CCND1, CHEK1, CREB3L2, E2F3, PRKACB, JAK1, SMAD2, EGR2, SMAD4, RANBP3, CDKN2A, NFATC3, TGFBR2, CCNA2, DLG1, CREB1, CCNE2, CDK2, TBPL1, KRAS, ATM, TP53	606	222	8164	2.12396	0.011167	0.00280741	0.00250438
	KEGG_PATHWAY	hsa04360:Axon guidance	30	2.28833	6.42773e-05	BMPR2, SEMA3A, CAMK2A, LRRC4, EFNA5, EFNB2, CDC42, PARD6B, PPP3R1, DPYSL5, EPHB2, PAK3, NEO1, SRGAP1, CAMK2G, PLXNA4, PLXNA3, EPHA4, EPHA7, ARHGEF12, DCC, SEMA6D, NFATC3, PRKCA, SEMA4G, BMP7, ENAH, RASA1, KRAS, BMPR1B	606	182	8164	2.22065	0.0200444	0.00404947	0.00361239
	KEGG_PATHWAY	hsa05214:Glioma	17	1.29672	9.40816e-05	CDKN1A, CAMK1D, CDKN2A, CAMK2A, PTEN, TGFA, PRKCA, CDK6, CCND1, CAMK4, MDM2, KRAS, E2F3, POLK, CALM1, CAMK2G, TP53	606	75	8164	3.05364	0.0292022	0.00424887	0.00379026
	KEGG_PATHWAY	hsa05163:Human cytomegalovirus infection	34	2.59344	0.000110406	CDKN1A, ATF6B, ITGB3, ITPR1, ELK1, ADCY5, AKAP13, PPP3R1, CCND1, GNG7, GNA12, CREB3L2, E2F3, CCR5, IL6R, PRKACB, JAK1, ARHGEF12, CDKN2A, STAT3, NFATC3, PRKCA, TSC1, MAPK14, VEGFA, CREB1, CDK6, SP1, MDM2, CYCS, KRAS, GNB5, CALM1, TP53	606	225	8164	2.03576	0.0341821	0.00424887	0.00379026
	KEGG_PATHWAY	hsa05212:Pancreatic cancer	17	1.29672	0.000111162	SMAD2, CDKN1A, SMAD4, CDKN2A, STAT3, TGFA, TGFBR2, VEGFA, CDC42, RAD51, CDK6, CCND1, KRAS, E2F3, POLK, TP53, JAK1	606	76	8164	3.01346	0.0344118	0.00424887	0.00379026
	KEGG_PATHWAY	hsa04110:Cell cycle	23	1.75439	0.000125386	SMAD2, ANAPC13, CDKN1A, SMAD4, HDAC2, ANAPC16, CDKN2A, CCNA2, ORC4, WEE1, RBL1, STAG2, CDK6, CCNE2, CCND1, TFDP2, CHEK1, CDK2, MDM2, E2F3, ATM, E2F5, TP53	606	126	8164	2.45916	0.038729	0.00424887	0.00379026
	KEGG_PATHWAY	hsa05161:Hepatitis B	27	2.0595	0.000134885	CDKN1A, ATF6B, ELK1, CREB3L2, E2F3, MAP3K7, JAK1, EGR2, SMAD4, TICAM2, STAT2, STAT3, NFATC3, PRKCA, IRAK4, MAPK14, TGFBR2, CCNA2, MAVS, CREB1, CCNE2, TRAF3, CDK2, BIRC5, CYCS, KRAS, TP53	606	162	8164	2.24532	0.0416015	0.00424887	0.00379026
	KEGG_PATHWAY	hsa04928:Parathyroid hormone synthesis, secretion and action	20	1.52555	0.000251736	CDKN1A, CASR, MEF2C, ATF6B, PDE4D, ITPR1, PRKCA, ARRB1, ARRB2, RUNX2, ADCY5, AKAP13, MMP14, CREB1, MMP16, SP1, GNA12, CREB3L2, SOST, PRKACB	606	106	8164	2.54188	0.0762435	0.0072088	0.00643071
	KEGG_PATHWAY	hsa05200:Pathways in cancer	62	4.72921	0.000309196	CDKN1A, FLT3, PTEN, ETS1, ELK1, FRAT2, CCND1, CDH1, PIM1, POLK, PRKACB, IL6R, JAK1, APPL1, ARHGEF12, TPM3, DCC, HGF, WNT9B, PRKCA, TGFBR2, CCNA2, CCNE2, COL4A1, TRAF3, BIRC5, IL6ST, TP53, CSF1R, HDAC2, MAX, CAMK2A, XIAP, TGFA, CBL, FOXO1, ADCY5, CDC42, BCL2L11, GNG7, GNA12, E2F3, CAMK2G, SMAD2, SMAD4, CDKN2A, STAT2, STAT3, ESR1, ESR2, VEGFA, RAD51, CDK6, SP1, FGF18, CDK2, CCDC6, MDM2, CYCS, KRAS,…	606	531	8164	1.573	0.0928178	0.00811641	0.00724035
	KEGG_PATHWAY	hsa05205:Proteoglycans in cancer	30	2.28833	0.000525976	CDKN1A, HPSE2, ITGB3, CAMK2A, ITPR1, CBL, ELK1, CDC42, CCND1, CAMK2G, PRKACB, EIF4B, VAV3, SMAD2, ARHGEF12, HGF, STAT3, WNT9B, PRKCA, ANK2, MAPK14, ESR1, VEGFA, TIAM1, MRAS, MDM2, KRAS, NANOG, TP53, CD44	606	205	8164	1.9715	0.152722	0.0127448	0.0113692
	KEGG_PATHWAY	hsa04010:MAPK signaling pathway	38	2.89855	0.000976254	CSF1R, FLT1, FLT3, MAX, TGFA, ARRB1, ARRB2, EFNA5, ELK1, RAP1B, CDC42, CACNA1I, RPS6KA6, CACNG8, PPP3R1, DUSP10, GNA12, MAP3K20, CACNG2, MAP3K7, PRKACB, MAP3K2, PLA2G4F, MEF2C, HGF, NFATC3, PRKCA, IRAK4, MAPK14, TGFBR2, VEGFA, PPM1A, MRAS, TAOK1, RASA1, FGF18, KRAS, TP53	606	294	8164	1.74127	0.264842	0.0219657	0.0195948
	KEGG_PATHWAY	hsa05203:Viral carcinogenesis	29	2.21205	0.00105495	HDAC5, CDKN1A, HDAC2, ATF6B, CDC42, CCND1, CHEK1, CREB3L2, CCR5, PRKACB, JAK1, EGR2, CDKN2A, STAT3, CCNA2, DLG1, CREB1, RBL1, CDK6, CCNE2, TRAF3, PSMC1, CDK2, REL, MDM2, TBPL1, KRAS, IL6ST, TP53	606	204	8164	1.91513	0.28286	0.0221539	0.0197627
	KEGG_PATHWAY	hsa04211:Longevity regulating pathway	16	1.22044	0.00209122	ATF6B, TSC1, ATG13, SIRT1, ADIPOR2, FOXO1, ADCY5, CREB1, CAMK4, RB1CC1, CREB3L2, KRAS, TP53, EIF4E, PRKACB, APPL1	606	89	8164	2.42192	0.482851	0.0411709	0.0367271
	KEGG_PATHWAY	hsa04310:Wnt signaling pathway	24	1.83066	0.0034446	TLE4, SMAD4, CSNK1A1, FBXW11, CTNNBIP1, SIAH1, CAMK2A, PRICKLE2, NFATC3, WNT9B, PRKCA, SENP2, NKD1, PPP3R1, FRAT2, CCND1, TBL1XR1, CCN4, SOST, TBL1X, MAP3K7, CAMK2G, TP53, PRKACB	606	170	8164	1.90192	0.662747	0.0632149	0.0563917
	KEGG_PATHWAY	hsa04350:TGF-beta signaling pathway	16	1.22044	0.00361228	SMAD2, SMAD4, BMPR2, TGIF2, BMP8B, BMP7, ACVR2A, TGFBR2, ZFYVE16, RBL1, ACVR1C, SP1, BMPR1B, E2F5, NEO1, BMPR1A	606	94	8164	2.2931	0.680158	0.0632149	0.0563917
	KEGG_PATHWAY	hsa04120:Ubiquitin mediated proteolysis	21	1.60183	0.0038924	ANAPC13, UBE2H, UBE2I, ANAPC16, FBXW11, FBXW7, CUL3, SIAH1, XIAP, WWP2, BRCA1, KLHL13, CBL, PIAS2, UBE2J1, PIAS1, UBE2W, UBE2R2, MDM2, UBE2N, TRIP12	606	142	8164	1.99233	0.707268	0.0645319	0.0575665
	KEGG_PATHWAY	hsa05031:Amphetamine addiction	13	0.991609	0.00435156	HDAC2, ATF6B, CAMK2A, PRKCA, SIRT1, ADCY5, PPP3R1, CREB1, CAMK4, CREB3L2, CALM1, CAMK2G, PRKACB	606	69	8164	2.53819	0.74684	0.0685371	0.0611394
	KEGG_PATHWAY	hsa04925:Aldosterone synthesis and secretion	16	1.22044	0.00539746	SCARB1, CAMK1D, ATF6B, CAMK2A, ITPR1, PRKCA, ATP2B1, ADCY5, CACNA1I, CREB1, CAMK4, CREB3L2, CALM1, CAMK2G, PRKACB, KCNK3	606	98	8164	2.1995	0.818192	0.0809618	0.0722231
	KEGG_PATHWAY	hsa03250:Viral life cycle - HIV-1	12	0.915332	0.0060251	CDK9, APOBEC3C, CCNT2, XPO1, CPSF6, ELL, CCNT1, CCR5, SERINC3, BICD1, BICD2, SERINC5	606	63	8164	2.56609	0.850976	0.0812697	0.0724977
	KEGG_PATHWAY	hsa05218:Melanoma	13	0.991609	0.00619197	CDKN1A, CDKN2A, HGF, PTEN, CDK6, CCND1, CDH1, FGF18, MDM2, KRAS, E2F3, POLK, TP53	606	72	8164	2.43243	0.858653	0.0812697	0.0724977
	KEGG_PATHWAY	hsa05223:Non-small cell lung cancer	13	0.991609	0.00619197	CDKN1A, CDKN2A, HGF, STAT3, TGFA, PRKCA, CDK6, CCND1, KIF5C, KRAS, E2F3, POLK, TP53	606	72	8164	2.43243	0.858653	0.0812697	0.0724977
	KEGG_PATHWAY	hsa04014:Ras signaling pathway	29	2.21205	0.00864043	CSF1R, RAB5B, FLT1, FLT3, TGFA, RASAL2, EFNA5, ETS1, ELK1, RAP1B, CDC42, GNG7, ABL2, PAK3, PRKACB, PLA2G4F, HGF, PLAAT3, PRKCA, VEGFA, TIAM1, MRAS, RALGAPB, RASA1, FGF18, REL, KRAS, GNB5, CALM1	606	236	8164	1.65545	0.935013	0.108136	0.0964646
	KEGG_PATHWAY	hsa05219:Bladder cancer	9	0.686499	0.00933446	CDKN1A, CCND1, CDKN2A, CDH1, MDM2, KRAS, E2F3, TP53, VEGFA	606	41	8164	2.95726	0.947878	0.108136	0.0964646
	KEGG_PATHWAY	hsa05220:Chronic myeloid leukemia	13	0.991609	0.00954706	CDKN1A, SMAD4, HDAC2, CDKN2A, CBL, TGFBR2, CDK6, CCND1, MDM2, KRAS, E2F3, POLK, TP53	606	76	8164	2.30441	0.951285	0.108136	0.0964646
	KEGG_PATHWAY	hsa04720:Long-term potentiation	12	0.915332	0.00961653	RAP1B, RPS6KA6, GRM5, PPP3R1, CAMK4, CAMK2A, ITPR1, KRAS, PRKCA, CALM1, CAMK2G, PRKACB	606	67	8164	2.41289	0.95235	0.108136	0.0964646
	KEGG_PATHWAY	hsa05210:Colorectal cancer	14	1.06789	0.0102567	SMAD2, CDKN1A, SMAD4, DCC, TGFA, TGFBR2, BCL2L11, CCND1, BIRC5, CYCS, KRAS, POLK, TP53, APPL1	606	86	8164	2.19311	0.96113	0.108136	0.0964646
	KEGG_PATHWAY	hsa04934:Cushing syndrome	21	1.60183	0.0102987	SCARB1, CDKN1A, ATF6B, CDKN2A, CAMK2A, WNT9B, ITPR1, ADCY5, RAP1B, CACNA1I, CREB1, CDK6, CCNE2, CCND1, SP1, CDK2, CREB3L2, E2F3, CAMK2G, PRKACB, KCNK3	606	155	8164	1.82523	0.961647	0.108136	0.0964646
	KEGG_PATHWAY	hsa04390:Hippo signaling pathway	21	1.60183	0.0117877	SMAD2, SMAD4, BMPR2, FBXW11, WNT9B, BMP8B, LIMD1, BMP7, NKD1, SAV1, TGFBR2, AMOT, PARD6B, DLG1, DLG2, CCND1, CDH1, BIRC5, NF2, BMPR1B, BMPR1A	606	157	8164	1.80198	0.976131	0.118092	0.105345
	KEGG_PATHWAY	hsa05225:Hepatocellular carcinoma	22	1.67811	0.0122962	SMAD2, SMARCD1, CDKN1A, SMAD4, CDKN2A, CSNK1A1, HGF, PTEN, WNT9B, TGFA, PRKCA, ELK1, ARID1B, TGFBR2, FRAT2, CDK6, CCND1, DPF3, KRAS, E2F3, POLK, TP53	606	168	8164	1.76418	0.979704	0.118092	0.105345
	KEGG_PATHWAY	hsa04151:PI3K-Akt signaling pathway	39	2.97483	0.0125732	PHLPP2, CSF1R, CDKN1A, FLT1, ATF6B, FLT3, ITGB3, PTEN, TGFA, BRCA1, EFNA5, GHR, BCL2L11, CCND1, GNG7, MYB, CREB3L2, ITGB8, IL6R, EIF4E, EIF4B, JAK1, MCL1, HGF, PRKCA, TSC1, PRLR, VEGFA, CREB1, CDK6, CCNE2, COL4A1, FGF18, CDK2, MDM2, KRAS, SGK3, GNB5, TP53	606	354	8164	1.4842	0.98142	0.118092	0.105345
	KEGG_PATHWAY	hsa01521:EGFR tyrosine kinase inhibitor resistance	13	0.991609	0.0128799	HGF, STAT3, PTEN, TGFA, PRKCA, NRG1, VEGFA, BCL2L11, AXL, KRAS, IL6R, EIF4E, JAK1	606	79	8164	2.2169	0.983152	0.118092	0.105345
	KEGG_PATHWAY	hsa05206:MicroRNAs in cancer	35	2.66972	0.0131213	TRIM71, HDAC5, CDKN1A, HDAC2, BMPR2, ITGB3, PTEN, BRCA1, EFNA5, GLS, BCL2L11, CCND1, PIM1, E2F3, SOX4, TP63, MCL1, UBE2I, CDKN2A, STAT3, HMGA2, PRKCA, DICER1, SIRT1, FOXP1, VEGFA, CDK6, MMP16, CCNE2, MDM2, KRAS, ATM, MDM4, TP53, CD44	606	310	8164	1.52103	0.984401	0.118092	0.105345
	KEGG_PATHWAY	hsa05169:Epstein-Barr virus infection	25	1.90694	0.0141504	CDKN1A, HDAC2, ICAM1, BCL2L11, CCND1, E2F3, POLK, MAP3K7, JAK1, STAT2, STAT3, IRAK4, MAPK14, NCOR2, CCNA2, MAVS, CDK6, CCNE2, TRAF3, PSMC1, CDK2, MDM2, CYCS, TP53, CD44	606	202	8164	1.66732	0.98877	0.123816	0.110451
	KEGG_PATHWAY	hsa04933:AGE-RAGE signaling pathway in diabetic complications	15	1.14416	0.0151419	SMAD2, SMAD4, STAT3, CYBB, PRKCA, MAPK14, FOXO1, TGFBR2, ICAM1, VEGFA, CDC42, CCND1, COL4A1, PIM1, KRAS	606	100	8164	2.02079	0.991821	0.128911	0.114997
	KEGG_PATHWAY	hsa05216:Thyroid cancer	8	0.610221	0.0173081	CDKN1A, CCND1, TPM3, CDH1, CCDC6, KRAS, POLK, TP53	606	37	8164	2.91285	0.995912	0.141721	0.126424
	KEGG_PATHWAY	hsa05222:Small cell lung cancer	14	1.06789	0.0175465	CDKN1A, MAX, PTEN, XIAP, CDK6, CCNE2, CCND1, COL4A1, TRAF3, CDK2, CYCS, E2F3, POLK, TP53	606	92	8164	2.05008	0.996213	0.141721	0.126424
	KEGG_PATHWAY	hsa04550:Signaling pathways regulating pluripotency of stem cells	19	1.44928	0.0183032	SMAD2, ZFHX3, SMAD4, BMPR2, STAT3, WNT9B, MAPK14, TBX3, ACVR2A, REST, ACVR1C, KRAS, NANOG, JARID2, BMPR1B, IL6ST, SKIL, JAK1, BMPR1A	606	143	8164	1.78998	0.997029	0.143017	0.12758
	KEGG_PATHWAY	hsa04921:Oxytocin signaling pathway	20	1.52555	0.0189854	GUCY1A2, CDKN1A, MEF2C, PLA2G4F, CAMK1D, CAMK2A, NFATC3, ITPR1, PRKCA, ELK1, ADCY5, CACNG8, PPP3R1, CCND1, CAMK4, KRAS, CACNG2, CALM1, CAMK2G, PRKACB	606	154	8164	1.7496	0.997613	0.143017	0.12758
	KEGG_PATHWAY	hsa04912:GnRH signaling pathway	14	1.06789	0.0190689	MAP3K2, PLA2G4F, CAMK2A, ITPR1, PRKCA, MAPK14, ELK1, ADCY5, CDC42, MMP14, KRAS, CALM1, CAMK2G, PRKACB	606	93	8164	2.02804	0.997677	0.143017	0.12758
	KEGG_PATHWAY	hsa04713:Circadian entrainment	14	1.06789	0.0261669	GUCY1A2, CAMK2A, ITPR1, PRKCA, ADCY5, PER2, CACNA1I, CREB1, GNG7, NOS1AP, GNB5, CALM1, CAMK2G, PRKACB	606	97	8164	1.9444	0.999764	0.191688	0.170998
	KEGG_PATHWAY	hsa03013:Nucleocytoplasmic transport	15	1.14416	0.0278796	UPF2, UBE2I, NUP155, XPO7, SENP2, RANGAP1, IPO7, EEF1A1, XPO1, TMEM33, NUP50, SUMO3, KPNA6, TNPO1, KPNB1	606	108	8164	1.8711	0.999865	0.195839	0.174701
	KEGG_PATHWAY	hsa04721:Synaptic vesicle cycle	12	0.915332	0.0279771	UNC13B, UNC13A, SYT1, SLC1A1, ATP6V1B2, SLC6A11, STX3, STX2, SLC6A2, CPLX1, SLC6A4, DNM2	606	78	8164	2.07261	0.999869	0.195839	0.174701
	KEGG_PATHWAY	hsa05167:Kaposi sarcoma-associated herpesvirus infection	23	1.75439	0.0294635	CDKN1A, STAT2, STAT3, NFATC3, ITPR1, MAPK14, ICAM1, VEGFA, PPP3R1, CREB1, CDK6, CCND1, TRAF3, GNG7, CYCS, KRAS, E2F3, GNB5, CALM1, CCR5, IL6ST, TP53, JAK1	606	194	8164	1.59719	0.999919	0.200915	0.179229
	KEGG_PATHWAY	hsa05165:Human papillomavirus infection	35	2.66972	0.031364	CDKN1A, HDAC2, MAML2, ITGB3, PTEN, FOXO1, CDC42, PARD6B, CCND1, CREB3L2, ITGB8, PRKACB, JAK1, CSNK1A1, STAT2, WNT9B, TSC1, VEGFA, CCNA2, DLG1, DLG2, CREB1, RBL1, CDK6, CCNE2, COL4A1, TRAF3, PSMC1, CDK2, ATP6V1B2, MDM2, TBPL1, KRAS, ATM, TP53	606	331	8164	1.42453	0.999956	0.200915	0.179229
	KEGG_PATHWAY	hsa04144:Endocytosis	28	2.13577	0.0314461	RAB5B, TFRC, WIPF2, SNX12, AGAP1, ARRB1, ARRB2, CBL, CDC42, PARD6B, RAB11FIP1, CAPZB, KIF5C, LDLRAP1, CCR5, RAB11FIP4, SH3GL2, SMAD2, IST1, ARPC5, RBSN, IGF2R, TGFBR2, DNM2, RAB10, ZFYVE16, CAPZA2, MDM2	606	251	8164	1.50285	0.999957	0.200915	0.179229
	KEGG_PATHWAY	hsa04114:Oocyte meiosis	17	1.29672	0.0322753	ANAPC13, ANAPC16, FBXW11, CAMK2A, ITPR1, MAPK14, ADCY5, RPS6KA6, CPEB1, PPP3R1, CCNE2, CDK2, PGR, CALM1, CAMK2G, PRKACB, CPEB4	606	131	8164	1.74827	0.999968	0.200915	0.179229
	KEGG_PATHWAY	hsa04068:FoxO signaling pathway	17	1.29672	0.0322753	CDKN1A, SMAD4, STAT3, SETD7, PTEN, MAPK14, SIRT1, FOXO1, TGFBR2, BCL2L11, CCND1, CDK2, MDM2, S1PR1, KRAS, ATM, SGK3	606	131	8164	1.74827	0.999968	0.200915	0.179229
	KEGG_PATHWAY	hsa04917:Prolactin signaling pathway	11	0.839054	0.0325291	SOCS2, CISH, CCND1, STAT3, KRAS, MAPK14, SOCS6, PRLR, ESR1, ESR2, SOCS5	606	70	8164	2.11702	0.99997	0.200915	0.179229
	KEGG_PATHWAY	hsa04728:Dopaminergic synapse	17	1.29672	0.0343169	ATF6B, CAMK2A, ITPR1, PRKCA, ARRB1, ARRB2, MAPK14, ADCY5, CREB1, KIF5C, GNG7, CREB3L2, GNB5, CALM1, CLOCK, CAMK2G, PRKACB	606	132	8164	1.73502	0.999983	0.207881	0.185443
	KEGG_PATHWAY	hsa05417:Lipid and atherosclerosis	24	1.83066	0.0469891	VAV3, TICAM2, POU2F1, CAMK2A, STAT3, NFATC3, ITPR1, CYBB, TNFRSF10B, PRKCA, IRAK4, POU2F2, MAPK14, ICAM1, CDC42, RAP1B, PPP3R1, TRAF3, CYCS, KRAS, CALM1, MAP3K7, CAMK2G, TP53	606	215	8164	1.50385	1	0.275891	0.246112
	KEGG_PATHWAY	hsa04012:ErbB signaling pathway	12	0.915332	0.0483252	CDKN1A, NRG3, CAMK2A, ABL2, TGFA, KRAS, PRKCA, NRG1, CBL, PAK3, CAMK2G, ELK1	606	85	8164	1.90192	1	0.275891	0.246112
	KEGG_PATHWAY	hsa05226:Gastric cancer	18	1.373	0.0488597	SMAD2, CDKN1A, SMAD4, CDX2, CSNK1A1, HGF, WNT9B, TGFBR2, FRAT2, CCNE2, CCND1, CDH1, FGF18, CDK2, KRAS, E2F3, POLK, TP53	606	149	8164	1.62748	1	0.275891	0.246112
	KEGG_PATHWAY	hsa04927:Cortisol synthesis and secretion	10	0.762777	0.0490473	SCARB1, CACNA1I, CREB1, ATF6B, SP1, CREB3L2, ITPR1, PRKACB, KCNK3, ADCY5	606	65	8164	2.07261	1	0.275891	0.246112
	KEGG_PATHWAY	hsa04371:Apelin signaling pathway	17	1.29672	0.0513179	SMAD2, HDAC5, MEF2C, SMAD4, ITPR1, SLC8A1, ADCY5, MRAS, CCND1, CDH1, GNG7, CAMK4, TFAM, KRAS, GNB5, CALM1, PRKACB	606	139	8164	1.64765	1	0.283599	0.252988
	KEGG_PATHWAY	hsa04926:Relaxin signaling pathway	16	1.22044	0.0538244	SMAD2, ATF6B, PRKCA, ARRB1, ARRB2, MAPK14, TGFBR2, ADCY5, VEGFA, CREB1, COL4A1, GNG7, CREB3L2, KRAS, GNB5, PRKACB	606	129	8164	1.67094	1	0.28813	0.25703
	KEGG_PATHWAY	hsa05215:Prostate cancer	13	0.991609	0.0539672	CDKN1A, PTEN, TGFA, FOXO1, CREB1, CCNE2, CCND1, CDK2, CREB3L2, MDM2, KRAS, E2F3, TP53	606	97	8164	1.80552	1	0.28813	0.25703
	KEGG_PATHWAY	hsa04140:Autophagy - animal	17	1.29672	0.057101	MTMR3, ATG9A, PTEN, ITPR1, TSC1, HMGB1, ATG13, RRAGA, MRAS, RB1CC1, LAMP2, ULK2, KRAS, RAB7B, MAP3K7, PRKACB, CTSB	606	141	8164	1.62428	1	0.297242	0.265159
	KEGG_PATHWAY	hsa01522:Endocrine resistance	13	0.991609	0.0575612	CDKN1A, CDKN2A, MAPK14, ESR1, ESR2, ADCY5, CCND1, SP1, MDM2, KRAS, E2F3, TP53, PRKACB	606	98	8164	1.7871	1	0.297242	0.265159
	KEGG_PATHWAY	hsa05211:Renal cell carcinoma	10	0.762777	0.0671814	RAP1B, CDC42, FLCN, CDKN1A, HGF, TGFA, KRAS, PAK3, ETS1, VEGFA	606	69	8164	1.95246	1	0.341325	0.304483
	KEGG_PATHWAY	hsa04530:Tight junction	19	1.44928	0.0751055	VASP, ARPC5, F11R, CLDN2, YBX3, AMOT, CDC42, TIAM1, EPB41L4B, PARD6B, DLG1, DLG2, CCND1, AMOTL2, NF2, AMOTL1, MYH10, RAPGEF6, PRKACB	606	169	8164	1.5146	1	0.375528	0.334995
	KEGG_PATHWAY	hsa05224:Breast cancer	17	1.29672	0.0770965	CDKN1A, CSNK1A1, PTEN, WNT9B, BRCA1, ESR1, ESR2, FRAT2, CDK6, CCND1, SP1, FGF18, KRAS, E2F3, PGR, POLK, TP53	606	147	8164	1.55798	1	0.379459	0.338502
	KEGG_PATHWAY	hsa00533:Glycosaminoglycan biosynthesis - keratan sulfate	4	0.305111	0.0798563	B4GALT1, CHST1, B3GNT2, ST3GAL1	606	14	8164	3.84913	1	0.384886	0.343343
	KEGG_PATHWAY	hsa04020:Calcium signaling pathway	25	1.90694	0.0806427	FLT1, CAMK2A, ITPR1, SLC8A1, CACNA1I, PPP3R1, GRM5, PHKG1, CAMK2G, PRKACB, CAMK1D, HGF, NTRK3, PRKCA, ATP2B1, MCOLN2, VEGFA, ITPKC, GDNF, ASPH, CAMK4, FGF18, ORAI2, CALM1, MCU	606	240	8164	1.40333	1	0.384886	0.343343
	KEGG_PATHWAY	hsa04261:Adrenergic signaling in cardiomyocytes	17	1.29672	0.0886338	TPM4, ATF6B, TPM3, CAMK2A, CREM, PRKCA, ATP2B1, MAPK14, SLC8A1, ADCY5, CACNG8, CREB1, CREB3L2, CACNG2, CALM1, CAMK2G, PRKACB	606	150	8164	1.52682	1	0.412472	0.367951
	KEGG_PATHWAY	hsa01524:Platinum drug resistance	10	0.762777	0.0890415	CDKN1A, CDKN2A, MDM2, XIAP, BIRC5, CYCS, ATM, BRCA1, ATP7A, TP53	606	73	8164	1.84547	1	0.412472	0.367951
	KEGG_PATHWAY	hsa04630:JAK-STAT signaling pathway	18	1.373	0.0910602	IL11, CDKN1A, CISH, STAT2, STAT3, PRLR, PIAS2, PIAS1, GHR, SOCS2, CCND1, PIM1, IL6ST, SOCS6, IL6R, JAK1, MCL1, SOCS5	606	162	8164	1.49688	1	0.41571	0.370839
	KEGG_PATHWAY	hsa04922:Glucagon signaling pathway	13	0.991609	0.0971293	CAMK2A, ITPR1, SIRT1, CPT1B, FOXO1, PPP3R1, CREB1, PHKG1, CREB3L2, CALM1, PPARA, CAMK2G, PRKACB	606	107	8164	1.63678	1	0.431925	0.385304
	KEGG_PATHWAY	hsa04015:Rap1 signaling pathway	22	1.67811	0.0973545	VASP, VAV3, CSF1R, FLT1, HGF, ITGB3, PRKCA, MAPK14, EFNA5, ADCY5, VEGFA, CDC42, RAP1B, ENAH, TIAM1, PARD6B, MRAS, CDH1, FGF18, KRAS, CALM1, RAPGEF6	606	210	8164	1.41135	1	0.431925	0.385304
	Additional File Table S7A: KEGG pathway analysis for genes targted by the differentially expressed miRNAs in 42°C compared to 37°C group.
