# Supplementary material for: Bovine oviductal organoids: a multi-omics approach to capture the cellular and extracellular molecular response of the oviduct to heat stress
Source: BMC Genomics. 2023 Oct 27;24:646. doi: 10.1186/s12864-023-09746-y (PMC10605953; doi:10.1186/s12864-023-09746-y)
Supplement: Supplementary file 7 — Additional file 7: Table S7A. KEGG pathway analysis for genes targted by the differentially expressed miRNAs in 42°C compared to 37°C group. Table S7B. KEGG pathway analysis for genes targted by the differentially expressed miRNAs in 42°C compared to 37°C group. [file 12864_2023_9746_MOESM7_ESM.zip › Additional File 7B.xlsx]

## Sheet: Sheet1
	Pathways targeted by Down-regulated miRNAs
	Category	Term	Count	%	PValue	Genes	List Total	Pop Hits	Pop Total	Fold Enrichment	Bonferroni	Benjamini	FDR
	KEGG_PATHWAY	hsa04010:MAPK signaling pathway	21	4.17495	9.62563e-05	MAP3K2, NFATC3, IRAK4, NLK, TGFBR2, CRKL, MAPK10, ELK4, PPM1A, FGF7, CACNG8, CACNB4, ERBB4, TAOK1, KIT, AKT3, STMN1, KDR, NF1, RAPGEF2, MAP3K8	217	294	8164	2.68729	0.0248111	0.0251229	0.0240641
	KEGG_PATHWAY	hsa04068:FoxO signaling pathway	11	2.18688	0.00241984	MAPK10, RBL2, BCL2L11, AKT3, TNFSF10, PIK3R1, FOXO3, NLK, FBXO32, SIRT1, TGFBR2	217	131	8164	3.15911	0.468655	0.223838	0.214404
	KEGG_PATHWAY	hsa04218:Cellular senescence	12	2.38569	0.00279085	RBL2, AKT3, NFATC3, VDAC2, TSC1, E2F3, PIK3R1, HIPK1, FOXO3, SIRT1, HIPK3, TGFBR2	217	156	8164	2.89401	0.517817	0.223838	0.214404
	KEGG_PATHWAY	hsa05200:Pathways in cancer	26	5.16899	0.00343046	PIK3R1, LRP6, CRKL, RXRB, CASP7, FGF7, BCL2L11, GNG2, TFG, TERT, AKT3, E2F3, RUNX1T1, SKP1, TPM3, TRAF1, ESR1, RHOA, TGFBR2, MAPK10, AR, PLCB3, RAD51, KIT, CCDC6, GSTM5	217	531	8164	1.84214	0.592164	0.223838	0.214404
	KEGG_PATHWAY	hsa04141:Protein processing in endoplasmic reticulum	12	2.38569	0.00561002	MAPK10, ATXN3, ATF6B, LMAN2, CANX, UBE2D3, YOD1, STT3B, SEC23B, RAD23B, SKP1, HERPUD1	217	171	8164	2.64015	0.769692	0.231264	0.221517
	KEGG_PATHWAY	hsa04660:T cell receptor signaling pathway	9	1.78926	0.00616675	MAPK10, AKT3, NFATC3, CBLB, MAP3K8, PIK3R1, PAK3, CD3D, RHOA	217	104	8164	3.25576	0.801011	0.231264	0.221517
	KEGG_PATHWAY	hsa05132:Salmonella infection	15	2.98211	0.00621685	DYNC1H1, IL18, IRAK4, DYNLL2, RHOA, ACTB, MAPK10, CASP7, AKT3, TNFSF10, PAK3, NAIP, SKP1, RAB7A, KPNA1	217	249	8164	2.26639	0.803612	0.231264	0.221517
	KEGG_PATHWAY	hsa04012:ErbB signaling pathway	8	1.59046	0.00708855	MAPK10, ERBB4, AKT3, CBLB, NRG1, PIK3R1, PAK3, CRKL	217	85	8164	3.54091	0.843813	0.231264	0.221517
	KEGG_PATHWAY	hsa04211:Longevity regulating pathway	8	1.59046	0.00905895	SESN3, ATF6B, AKT3, TSC1, PIK3R1, FOXO3, SIRT1, PPARGC1A	217	89	8164	3.38176	0.907	0.24566	0.235307
	KEGG_PATHWAY	hsa04668:TNF signaling pathway	9	1.78926	0.00951984	MAPK10, CASP7, ATF6B, CASP10, AKT3, MAP3K8, TRAF1, PIK3R1, SELE	217	112	8164	3.02321	0.917634	0.24566	0.235307
	KEGG_PATHWAY	hsa05135:Yersinia infection	10	1.98807	0.0103535	MAPK10, AKT3, IL18, NFATC3, PIK3R1, IRAK4, ARHGEF7, RHOA, ACTB, CRKL	217	137	8164	2.74614	0.933884	0.24566	0.235307
	KEGG_PATHWAY	hsa04350:TGF-beta signaling pathway	8	1.59046	0.0120536	GREM1, ACVR1, SMURF1, ACVR1B, RHOA, SKP1, TGFBR2, GDF7	217	94	8164	3.20188	0.95779	0.255009	0.244262
	KEGG_PATHWAY	hsa05017:Spinocerebellar ataxia	10	1.98807	0.013458	MAPK10, ATXN3, PLCB3, FGF14, PSMB5, AKT3, ATP2A2, VDAC2, ULK2, PIK3R1	217	143	8164	2.63092	0.970882	0.255009	0.244262
	KEGG_PATHWAY	hsa05131:Shigellosis	14	2.7833	0.0139179	CBX3, PRKCE, UBE2D3, IL18, PIK3R1, FOXO3, RHOA, ACTB, CRKL, MAPK10, PLCB3, AKT3, NAIP, SKP1	217	247	8164	2.13243	0.974218	0.255009	0.244262
	KEGG_PATHWAY	hsa04310:Wnt signaling pathway	11	2.18688	0.0146557	MAPK10, VANGL1, PLCB3, NFATC3, CCN4, NLK, RHOA, DKK2, NKD2, SKP1, LRP6	217	170	8164	2.43437	0.978794	0.255009	0.244262
	KEGG_PATHWAY	hsa01521:EGFR tyrosine kinase inhibitor resistance	7	1.39165	0.0179112	BCL2L11, AKT3, NF1, KDR, NRG1, PIK3R1, FOXO3	217	79	8164	3.33361	0.99106	0.289043	0.276861
	KEGG_PATHWAY	hsa05415:Diabetic cardiomyopathy	12	2.38569	0.0188266	MAPK10, PLCB3, UQCRB, NDUFA5, AKT3, ATP2A2, VDAC2, UQCRFS1, NDUFS1, SDHD, PIK3R1, TGFBR2	217	203	8164	2.22397	0.992991	0.289043	0.276861
	KEGG_PATHWAY	hsa04932:Non-alcoholic fatty liver disease	10	1.98807	0.0216669	MAPK10, CASP7, BCL2L11, UQCRB, NDUFA5, AKT3, UQCRFS1, NDUFS1, SDHD, PIK3R1	217	155	8164	2.42723	0.996711	0.314171	0.30093
	KEGG_PATHWAY	hsa05417:Lipid and atherosclerosis	12	2.38569	0.0274031	RXRB, MAPK10, PLCB3, CASP7, AKT3, IL18, TNFSF10, NFATC3, PIK3R1, IRAK4, SELE, RHOA	217	215	8164	2.09984	0.999291	0.356844	0.341804
	KEGG_PATHWAY	hsa04210:Apoptosis	9	1.78926	0.0276396	MAPK10, CASP7, BCL2L11, CASP10, AKT3, TNFSF10, TRAF1, PIK3R1, ACTB	217	136	8164	2.4897	0.999335	0.356844	0.341804
	KEGG_PATHWAY	hsa04910:Insulin signaling pathway	9	1.78926	0.0287116	MAPK10, PRKAR2A, AKT3, TSC1, CBLB, PIK3R1, PPARGC1A, PTPRF, CRKL	217	137	8164	2.47153	0.999501	0.356844	0.341804
	KEGG_PATHWAY	hsa05418:Fluid shear stress and atherosclerosis	9	1.78926	0.0309412	MAPK10, ACVR1, AKT3, KDR, PIK3R1, SELE, RHOA, ACTB, GSTM5	217	139	8164	2.43596	0.999726	0.362765	0.347476
	KEGG_PATHWAY	hsa05166:Human T-cell leukemia virus 1 infection	12	2.38569	0.033453	MAPK10, ELK4, TERT, ATF6B, AKT3, CANX, NFATC3, VDAC2, E2F3, PIK3R1, CD3D, TGFBR2	217	222	8164	2.03363	0.999861	0.362765	0.347476
	KEGG_PATHWAY	hsa05225:Hepatocellular carcinoma	10	1.98807	0.0340811	SMARCD1, TERT, AKT3, E2F3, PIK3R1, ARID1A, ACTB, GSTM5, TGFBR2, LRP6	217	168	8164	2.23941	0.999883	0.362765	0.347476
	KEGG_PATHWAY	hsa05130:Pathogenic Escherichia coli infection	11	2.18688	0.0361975	MAPK10, CASP7, NCL, IL18, TNFSF10, IRAK4, PAK3, MYH10, RHOA, ACTB, NAIP	217	197	8164	2.10073	0.999934	0.362765	0.347476
	KEGG_PATHWAY	hsa04917:Prolactin signaling pathway	6	1.19284	0.0373874	MAPK10, AKT3, PIK3R1, FOXO3, SOCS6, ESR1	217	70	8164	3.22475	0.999952	0.362765	0.347476
	KEGG_PATHWAY	hsa05164:Influenza A	10	1.98807	0.0375274	AKT3, KPNA6, IL18, TNFSF10, ADAR, KPNA5, PIK3R1, IRAK4, ACTB, KPNA1	217	171	8164	2.20012	0.999954	0.362765	0.347476
	KEGG_PATHWAY	hsa04520:Adherens junction	6	1.19284	0.0393886	NLK, SSX2IP, PTPRF, RHOA, ACTB, TGFBR2	217	71	8164	3.17933	0.999972	0.367158	0.351684
	KEGG_PATHWAY	hsa05010:Alzheimer disease	17	3.37972	0.0478528	APP, UQCRB, NDUFA5, ATP2A2, PIK3R1, SDHD, DKK2, LRP6, MAPK10, CASP7, PLCB3, PSMB5, AKT3, ULK2, VDAC2, UQCRFS1, NDUFS1	217	384	8164	1.66556	0.999997	0.406909	0.38976
	KEGG_PATHWAY	hsa04014:Ras signaling pathway	12	2.38569	0.0485355	MAPK10, TIAM1, FGF7, GNG2, RALGAPA1, AKT3, KIT, NF1, KDR, PIK3R1, PAK3, RHOA	217	236	8164	1.91299	0.999998	0.406909	0.38976
	KEGG_PATHWAY	hsa04933:AGE-RAGE signaling pathway in diabetic complications	7	1.39165	0.0489664	MAPK10, PLCB3, PRKCE, AKT3, PIK3R1, SELE, TGFBR2	217	100	8164	2.63355	0.999998	0.406909	0.38976
	KEGG_PATHWAY	hsa05212:Pancreatic cancer	6	1.19284	0.0503624	MAPK10, RAD51, AKT3, E2F3, PIK3R1, TGFBR2	217	76	8164	2.97017	0.999999	0.406909	0.38976
	KEGG_PATHWAY	hsa04015:Rap1 signaling pathway	11	2.18688	0.0519987	TIAM1, PLCB3, FGF7, AKT3, KIT, KDR, RAPGEF2, PIK3R1, RHOA, ACTB, CRKL	217	210	8164	1.97068	0.999999	0.406909	0.38976
	KEGG_PATHWAY	hsa05142:Chagas disease	7	1.39165	0.0530073	MAPK10, PLCB3, AKT3, PIK3R1, IRAK4, CD3D, TGFBR2	217	102	8164	2.58191	0.999999	0.406909	0.38976
	KEGG_PATHWAY	hsa05207:Chemical carcinogenesis - receptor activation	11	2.18688	0.0547832	RXRB, AR, FGF7, ATF6B, AKT3, KPNA6, KPNA5, PIK3R1, ESR1, GSTM5, KPNA1	217	212	8164	1.95209	1	0.408526	0.391309
	KEGG_PATHWAY	hsa04625:C-type lectin receptor signaling pathway	7	1.39165	0.0572458	MAPK10, CYLD, AKT3, NFATC3, CBLB, PIK3R1, RHOA	217	104	8164	2.53226	1	0.415032	0.39754
	KEGG_PATHWAY	hsa05161:Hepatitis B	9	1.78926	0.0654316	MAPK10, ATF6B, CASP10, AKT3, NFATC3, E2F3, PIK3R1, IRAK4, TGFBR2	217	162	8164	2.09012	1	0.455502	0.436305
	KEGG_PATHWAY	hsa03013:Nucleocytoplasmic transport	7	1.39165	0.0663183	EEF1A1, IPO9, KPNA6, PHAX, KPNA5, RANGAP1, KPNA1	217	108	8164	2.43847	1	0.455502	0.436305
	KEGG_PATHWAY	hsa04144:Endocytosis	12	2.38569	0.0692109	SNX1, GRK5, SMURF1, AGAP1, NEDD4L, AP2A1, CBLB, ASAP1, STAMBP, RHOA, RAB7A, TGFBR2	217	251	8164	1.79867	1	0.460225	0.440829
	KEGG_PATHWAY	hsa05208:Chemical carcinogenesis - reactive oxygen species	11	2.18688	0.0716663	MAPK10, UQCRB, NDUFA5, AKT3, VDAC2, UQCRFS1, NDUFS1, SDHD, PIK3R1, FOXO3, GSTM5	217	223	8164	1.8558	1	0.460225	0.440829
	KEGG_PATHWAY	hsa05216:Thyroid cancer	4	0.795229	0.0735539	RXRB, TFG, TPM3, CCDC6	217	37	8164	4.06726	1	0.460225	0.440829
	KEGG_PATHWAY	hsa05162:Measles	8	1.59046	0.0754157	MAPK10, AKT3, CBLB, ADAR, PIK3R1, IRAK4, RCHY1, CD3D	217	139	8164	2.1653	1	0.460225	0.440829
	KEGG_PATHWAY	hsa05210:Colorectal cancer	6	1.19284	0.0771819	MAPK10, BCL2L11, AKT3, PIK3R1, RHOA, TGFBR2	217	86	8164	2.6248	1	0.460225	0.440829
	KEGG_PATHWAY	hsa04140:Autophagy - animal	8	1.59046	0.0800153	MAPK10, DEPTOR, STX17, AKT3, ULK2, TSC1, PIK3R1, RAB7A	217	141	8164	2.13459	1	0.460225	0.440829
	KEGG_PATHWAY	hsa04260:Cardiac muscle contraction	6	1.19284	0.0802178	CACNG8, CACNB4, UQCRB, TPM3, ATP2A2, UQCRFS1	217	87	8164	2.59463	1	0.460225	0.440829
	KEGG_PATHWAY	hsa04213:Longevity regulating pathway - multiple species	5	0.994036	0.0811125	AKT3, EIF4EBP2, PIK3R1, FOXO3, SIRT1	217	62	8164	3.03404	1	0.460225	0.440829
	KEGG_PATHWAY	hsa04714:Thermogenesis	11	2.18688	0.0880222	SMARCD1, UQCRB, NDUFA5, PRDM16, UQCRFS1, TSC1, NDUFS1, SDHD, ARID1A, PPARGC1A, ACTB	217	232	8164	1.78381	1	0.488804	0.468203
	KEGG_PATHWAY	hsa04722:Neurotrophin signaling pathway	7	1.39165	0.0953457	MAPK10, AKT3, PIK3R1, IRAK4, FOXO3, RHOA, CRKL	217	119	8164	2.21307	1	0.518186	0.496347
	Additional File Table S7B: KEGG pathway analysis for genes targted by the differentially expressed miRNAs in 42°C compared to 37°C group.
