# Supplementary material for: Bovine oviductal organoids: a multi-omics approach to capture the cellular and extracellular molecular response of the oviduct to heat stress
Source: BMC Genomics. 2023 Oct 27;24:646. doi: 10.1186/s12864-023-09746-y (PMC10605953; doi:10.1186/s12864-023-09746-y)
Supplement: Supplementary file 8 — Additional file 8: Table S8A. Biological process (BP) analysis for genes targted by the differentially expressed miRNAs in 42°C compared to 37°C group. Table S8B. Biological process (BP) analysis for genes targted by the differentially expressed miRNAs in 42°C compared to 37°C group. [file 12864_2023_9746_MOESM8_ESM.zip › Additional File 8A.xlsx]

## Sheet: BP (EVs)
	BP targeted by Up-regulated miRNAs
	Category	Term	Count	%	PValue	Genes	List Total	Pop Hits	Pop Total	Fold Enrichment	Bonferroni	Benjamini	FDR
	GOTERM_BP_DIRECT	GO:0045944~positive regulation of transcription from RNA polymerase II promoter	159	12.1281	7.07268e-19	CCNT2, CCNT1, MAML2, NUCKS1, RORB, NR3C1, ETS1, ELK1, IKZF4, DCAF6, HOXA10, ZNF609, SALL4, MYB, CREB3L2, KPNA6, DPF3, PKNOX1, SOX4, IER2, TP63, MEF2C, HGF, MRTFB, NPNT, RUNX2, DMTF1, TBL1XR1, PGR, CLOCK, TP53, GLYR1, MAX, GLIS3, CREM, PRDM15, ZNF24, FOXO1, PPP3R1, ZNF827, MYO6, E4F1, ZNF786, ZNF268, BCL9L, ZBTB18, SMAD2, EGR2, ZFHX3, SMAD4, POU2F1, BCL11B, SS18L1, SMARCA5, NFATC3, HMGA2, PBX2, NR…	1238	1204	19308	2.05962	3.34962e-15	3.34962e-15	3.32911e-15
	GOTERM_BP_DIRECT	GO:0000122~negative regulation of transcription from RNA polymerase II promoter	128	9.76354	4.73617e-15	ZNF174, WWC2, ZBTB21, ZBTB20, ENO1, NR3C1, BACH2, RPS14, CCND1, SALL4, MYB, TP63, TLE4, ZBTB39, MEF2C, ZNF282, ARID5B, ZBTB34, DICER1, PIAS1, FOXP1, TBL1XR1, TXNIP, ZNF436, TP53, ZNF431, MAX, CUL3, GLIS3, CREM, ZBTB5, ZBTB4, FOXO1, ZBTB2, ATXN1, E4F1, ZNF268, SKIL, HOXC8, RBM10, ZBTB18, ZFHX3, SMAD4, UBE2I, CBX5, NFATC3, HMGA2, NR1D2, NR2F2, ESR1, ESR2, DLG1, NR4A3, CDK6, SP2, COPS2, CDK2, MDM2, …	1238	969	19308	2.06017	2.26095e-11	1.12153e-11	1.11466e-11
	GOTERM_BP_DIRECT	GO:0045892~negative regulation of transcription, DNA-templated	82	6.25477	5.5925e-11	CIITA, ZNF174, NAB1, MIDEAS, ZBTB21, BRCA1, IKZF1, RORB, ENO1, LIMD1, NR3C1, IKZF4, CCAR1, MECP2, HHEX, JPH2, BCL7A, BASP1, MYB, MLX, DPF3, SOX6, JARID2, SOX7, TP63, USP47, ZHX3, ZNF282, FBXW11, ARID5B, NRG1, CBFA2T2, ZHX1, SIRT1, RUNX2, FOXP1, NCOR2, TFDP2, BIRC5, ZMYND11, CLOCK, TP53, VGLL4, HDAC5, HDAC2, FOXK1, ZNF24, ZBTB4, FOXO1, BCLAF1, ATXN1, ZNF827, ZNF706, ATOH8, MTA3, ATF7IP, ZBTB18, SM…	1238	590	19308	2.1676	2.64861e-07	8.8287e-08	8.77464e-08
	GOTERM_BP_DIRECT	GO:0006357~regulation of transcription from RNA polymerase II promoter	178	13.5774	9.26492e-11	ZNF174, CCNT2, CCNT1, ZBTB21, ZBTB20, NUCKS1, JADE2, IKZF1, RORB, IKZF2, NR3C1, ETS1, ELK1, BACH2, IKZF4, HOXA10, ZNF609, ZFP30, SALL4, ZNF84, CREB3L2, BBX, DPF3, SOX6, PKNOX1, SOX7, TP63, ZNF562, ZBTB39, MEF2C, ZFP1, ZNF282, ARID5B, ZBTB34, RUNX2, PIAS2, PIAS1, FOXP1, DMTF1, TBL1XR1, PRKAR1A, ZSCAN22, PGR, ZNF436, CLOCK, TP53, ZNF157, ZNF276, ZNF791, SRCAP, MAX, GLO1, GLIS3, CREM, PRDM15, CREBL2…	1238	1723	19308	1.61121	4.38787e-07	1.09697e-07	1.09025e-07
	GOTERM_BP_DIRECT	GO:0045893~positive regulation of transcription, DNA-templated	92	7.01754	4.5031e-10	CIITA, SETD7, BRCA1, RORB, ETS1, ELK1, CCAR1, HHEX, CDH1, MYB, CREB3L2, PIM1, SOST, SOX7, MYBL1, SOX4, TP63, MYOCD, MEF2C, FBXW11, DYRK1A, ARID5B, ARID1B, SUPT7L, RUNX2, PIAS1, DNM2, CCNA2, PPM1A, CREB1, ASPH, ELF4, TBL1XR1, TRIM13, TFAM, UBE2V1, IRF6, PPARA, CLOCK, TP53, SMARCD1, HDAC2, INO80D, SRCAP, MAX, CREBL2, FOXK1, FOXO1, TAF5L, NPAS3, ATXN7, TP53INP1, ATOH8, TBL1X, E2F5, MTA3, TRIM44, ATF…	1238	725	19308	1.97909	2.13267e-06	4.26534e-07	4.23922e-07
	GOTERM_BP_DIRECT	GO:0051726~regulation of cell cycle	48	3.66133	1.22529e-07	CDKN1A, INO80D, DOT1L, PTEN, XIAP, TXLNG, BRCA1, JADE2, CCND1, TP53INP1, MAP3K20, E4F1, E2F5, SKIL, ZNF268, PHACTR4, ZFHX3, CDKN2A, STAT3, DAB2IP, HMGA2, ADAM10, TSC1, MLF1, PHOX2B, HIPK2, UHMK1, CDK9, PER2, PPM1A, RBL1, SON, CDK6, CCNE2, TFDP2, MDM2, BIRC5, ATM, MDM4, IRF6, NF2, CDK13, CRLF3, PRR11, CDK14, TP53, EIF4G2, CDK16	1238	324	19308	2.31054	0.000580128	9.67161e-05	9.61238e-05
	GOTERM_BP_DIRECT	GO:0007049~cell cycle	50	3.81388	4.36574e-07	LIN54, STEAP3, USP37, CCNT2, CCNT1, BRCA1, IKZF1, NR3C1, TENT4B, CCAR1, SMC2, CHAF1B, RASSF2, RB1CC1, ENSA, TLK2, PIM1, TP63, APPL1, TET2, CCSAP, MLF1, RBL1, DMTF1, KATNAL1, TFDP2, TXNIP, BIRC5, ZMYND11, MAPRE2, TP53, PAFAH1B1, ANAPC13, RABGAP1, ANAPC16, TXLNG, CREBL2, KLHL13, ARPP19, MAP3K20, E4F1, EVI5, CDKN2A, CSNK1A1, USP9X, SIAH1, DAB2IP, KLHL21, HMGA2, CDC5L	1238	359	19308	2.17216	0.00206548	0.000276211	0.00027452
	GOTERM_BP_DIRECT	GO:0006468~protein phosphorylation	63	4.80549	4.66573e-07	SCYL3, BMPR2, CCNT1, GRM5, CCND1, RB1CC1, CHEK1, TLK2, PIM1, PDK3, PRKACB, JAK1, BRD2, DYRK1A, ADAM10, PRKCA, IRAK3, IRAK4, OXSR1, ATG13, NRBP1, TGFBR2, CREB1, FAM20C, BIRC5, SGK3, TNIK, CAMK2A, KALRN, CDC42, ACVR1C, PHKG1, IRAK2, MAP3K20, PAK3, CAMK2G, ST3GAL1, MARK2, SMAD2, MAP3K2, DMPK, CSNK1A1, KLHL3, ACVR2A, DCLK1, HIPK2, SRPK1, CDK9, CDK6, WNK1, CAMK4, STK26, TAOK1, COPS2, WNK3, CDK2, AAK1,…	1238	501	19308	1.96119	0.00220725	0.000276211	0.00027452
	GOTERM_BP_DIRECT	GO:0035556~intracellular signal transduction	58	4.4241	6.84565e-07	TFRC, ITSN1, NUDT4, AKAP13, RASSF3, CHEK1, TLK2, JAK1, UNC13B, VAV3, GUCY1A2, UNC13A, CISH, IGFBP5, NRG1, PRKCA, IRAK3, IRAK4, OXSR1, LAX1, NRBP1, TGFBR3, CNKSR2, NRG3, PRKAR1A, RASA1, SGK3, TNIK, ASB14, TGFA, KALRN, ADCY5, SOCS2, RACGAP1, IRAK2, APBB2, PAK3, SOCS6, CLASP1, MARK2, SOCS5, SMAD2, MAP3K2, SMAD4, DMPK, HMGA2, DCLK2, MAPK14, CORO2A, DCLK1, SRPK1, WNK1, CAMK4, TAOK1, WNK3, ASB6, CLNK, …	1238	451	19308	2.00571	0.00323685	0.000360233	0.000358027
	GOTERM_BP_DIRECT	GO:0007179~transforming growth factor beta receptor signaling pathway	22	1.67811	1.3608e-06	SMAD2, SMAD4, ONECUT2, USP9X, TGFBRAP1, STAT3, LTBP2, ARRB2, NPNT, SIRT1, HIPK2, TGFBR2, TGFBR3, FLCN, CREB1, GCNT2, ITGB8, SKIL, MAP3K7, TP53, APPL1, BMPR1A	1238	101	19308	3.39718	0.00642405	0.000644477	0.00064053
	GOTERM_BP_DIRECT	GO:0006355~regulation of transcription, DNA-templated	98	7.47521	9.69089e-06	POGK, NAB1, WWC2, RORB, NR3C1, CCAR1, EFEMP1, ZFP30, ZNF84, MYB, SOX6, PKNOX1, SOX7, SOX4, ZNF562, TLE4, MEF2C, ZFP1, ZNF282, RUNX2, DMTF1, UBE2V1, CLOCK, TP53, ZNF431, ZNF791, SRCAP, CREM, CREBL2, ZBTB4, TAF5L, NPAS3, SBNO1, ATXN1, ZNF268, SMAD2, TRAPPC2, ZNF264, ZFHX3, SMAD4, SMARCA5, HMGA2, NR1D2, FOXN3, ESR1, ESR2, SP1, FUBP1, ZNF417, NANOG, LIN54, CIITA, BNC2, ZNF492, CHD7, HP1BP3, SETD7, LI…	1238	976	19308	1.566	0.044859	0.00417237	0.00414682
	GOTERM_BP_DIRECT	GO:1990830~cellular response to leukemia inhibitory factor	20	1.52555	2.26218e-05	TLE4, NRP2, RARG, TFRC, RNMT, SPRY4, SMARCA5, ARID5B, SIRT1, ICAM1, BCLAF1, SYNGR1, CREB1, MRAS, MAT2A, SPOCK2, PADI2, B3GNT2, JARID2, SRSF7	1238	102	19308	3.05806	0.101598	0.00892806	0.00887339
	GOTERM_BP_DIRECT	GO:0050821~protein stabilization	32	2.44088	2.96952e-05	USP13, SEL1L, PTEN, WIZ, MTMR9, CREBL2, SAV1, RASSF2, LAMP2, PIM1, CDC37L1, CHP1, TBL1X, GOLGA7, SOX4, TRIM44, ATF7IP, EPHA4, CRTAP, CDKN2A, USP9X, VBP1, FBXW7, TSC1, ANK2, A1CF, CREB1, AAK1, MDM4, PPIB, TP53, OTUD3	1238	220	19308	2.26853	0.131197	0.0108182	0.0107519
	GOTERM_BP_DIRECT	GO:0043065~positive regulation of apoptotic process	41	3.12738	6.85283e-05	TNFAIP8, RARG, B4GALT1, DCUN1D3, HMGB1, FOXO1, CCAR1, SAV1, FLCN, BCLAF1, ACVR1C, BCL2L11, RASSF2, ZMAT3, TP53INP1, MAP3K20, PHLDA1, ZNF268, SOX4, MCL1, UNC13B, CAMK1D, CDKN2A, SIAH1, DAB2IP, PAWR, TNFRSF10B, HMGA2, ADAM10, RRP1B, BMP7, SIRT1, IGF2R, DNM2, DHODH, REST, CREB1, ALDH1A2, TXNIP, ATM, TP53	1238	328	19308	1.94952	0.277156	0.0231821	0.0230402
	GOTERM_BP_DIRECT	GO:0000086~G2/M transition of mitotic cell cycle	14	1.06789	8.78385e-05	CDKN1A, CCDC57, PPM1D, ARPP19, DNM2, CCNA2, WEE1, ENSA, CHEK1, CDK2, BIRC5, CALM1, MTA3, CDK14	1238	60	19308	3.6391	0.340334	0.0277336	0.0275637
	GOTERM_BP_DIRECT	GO:0045669~positive regulation of osteoblast differentiation	16	1.22044	9.46964e-05	MEF2C, ZHX3, BMPR2, HGF, CTNNBIP1, NPNT, BMP7, ACVR2A, RUNX2, CCN4, FAM20C, BMPR1B, IL6ST, IL6R, TP63, BMPR1A	1238	77	19308	3.24075	0.361417	0.0280301	0.0278585
	GOTERM_BP_DIRECT	GO:0007411~axon guidance	27	2.0595	0.000110115	CSF1R, DRAXIN, NRP2, ARHGEF25, SEMA3A, EFNA5, KALRN, EFNB2, FLRT2, DPYSL5, KIF5C, EPHB2, NEO1, PLXNA3, VASP, EPHA4, SMAD4, EPHA7, DCC, SEMA6D, SIAH1, SEMA4G, BMP7, EXT1, ENAH, KLF7, B3GNT2	1238	183	19308	2.30107	0.406391	0.0306768	0.0304889
	GOTERM_BP_DIRECT	GO:0035264~multicellular organism growth	17	1.29672	0.000173865	CTC1, CLIC4, RARG, SLC12A5, WDR48, PLAG1, ATRX, ARID5B, RASAL2, ZFP36L1, EXT1, SP2, TBL1XR1, SLITRK6, ATM, TP53, H3-3B	1238	90	19308	2.94593	0.561105	0.0440847	0.0438148
	GOTERM_BP_DIRECT	GO:0016567~protein ubiquitination	54	4.11899	0.00017686	TRIM72, ARRB1, ARRB2, BRCA1, JADE2, DCAF6, RNF157, TRIM4, UNKL, AREL1, CISH, FBXW11, FBXW7, SIRT1, RNF169, KCTD10, G2E3, TRIM13, ANAPC16, CUL3, SEL1L, XIAP, ASB14, UBR1, KLHL13, DTX4, CBL, SOCS2, CDC42, DCAF16, C18ORF25, HECTD4, RNF170, E4F1, SOCS6, MARCHF4, LONRF2, TRIM44, SOCS5, KLHDC10, USP9X, SIAH1, KLHL21, KLHL3, WWP2, FBXO31, UBE2N, ASB6, RLIM, MDM2, RNF182, FBXL2, ASB1, RNF187	1238	496	19308	1.69796	0.567288	0.0440847	0.0438148
	GOTERM_BP_DIRECT	GO:0043161~proteasome-mediated ubiquitin-dependent protein catabolic process	29	2.21205	0.000200963	TRIM71, TRIM72, USP14, WDR26, CUL3, ARRB1, ARRB2, ATXN3, RMND5A, PSMF1, TBL1X, UBE2H, AREL1, CSNK1A1, FBXW11, FBXW7, SIAH1, WWP2, SIRT1, RAD23B, UBE2W, TBL1XR1, KCTD10, PSMC1, TRIM13, MDM2, TRIP12, CLOCK, RNF187	1238	211	19308	2.14354	0.613976	0.0456815	0.0454017
	GOTERM_BP_DIRECT	GO:0031054~pre-miRNA processing	7	0.533944	0.000206828	LIN28B, LIN28A, AGO3, AGO4, AGO1, AGO2, DICER1	1238	15	19308	7.27819	0.624554	0.0456815	0.0454017
	GOTERM_BP_DIRECT	GO:0071108~protein K48-linked deubiquitination	10	0.762777	0.000214858	OTUD4, USP13, USP25, ATXN3, USP37, MINDY2, USP9X, OTUD7B, YOD1, OTUD3	1238	34	19308	4.58709	0.638566	0.0456815	0.0454017
	GOTERM_BP_DIRECT	GO:0000082~G1/S transition of mitotic cell cycle	15	1.14416	0.000221848	TRIM71, CDKN1A, USP37, CDKN2A, CUL3, CAMK2A, GSPT1, PIAS1, CDK6, CCNE2, CCND1, CDK2, E2F3, CRLF3, EIF4E	1238	74	19308	3.16138	0.650339	0.0456815	0.0454017
	GOTERM_BP_DIRECT	GO:0051301~cell division	44	3.35622	0.000244717	ANAPC13, USP37, CCNT2, CCNT1, ANAPC16, ZWILCH, KLHL13, NR3C1, ARPP19, TENT4B, NSL1, NCAPH, SMC2, CDC42, PARD6B, CCND1, ENSA, E4F1, TPPP, EVI5, CLASP1, DYNC1H1, UBE2I, IST1, CSNK1A1, USP9X, KLHL21, HMGA2, CCSAP, CCNA2, WEE1, STAG2, CDK6, KIF2A, KATNAL1, CCNE2, CDK2, BIRC5, PHF13, TACC1, CDK13, CDK14, MAPRE2, PAFAH1B1	1238	383	19308	1.79172	0.686239	0.0482908	0.0479951
	GOTERM_BP_DIRECT	GO:0035196~production of miRNAs involved in gene silencing by miRNA	7	0.533944	0.000313033	TRIM71, AGO3, NUP155, AGO4, AGO1, AGO2, DICER1	1238	16	19308	6.8233	0.772989	0.0593009	0.0589378
	GOTERM_BP_DIRECT	GO:0070373~negative regulation of ERK1 and ERK2 cascade	16	1.22044	0.000387372	PTPN1, EPHA4, SMAD4, SPRY4, DAB2IP, PTEN, ARRB1, SYNJ2BP, FLCN, RPS6KA6, DLG1, SPRED1, DUSP10, CNKSR3, SPRY3, EPHB2	1238	87	19308	2.86825	0.840378	0.0705613	0.0701292
	GOTERM_BP_DIRECT	GO:0006366~transcription from RNA polymerase II promoter	31	2.36461	0.000430531	NFAT5, CCNT2, CCNT1, CHD7, GLIS3, ARRB2, ETS1, TAF5L, ATXN1L, KPNA6, POLR2F, PKNOX1, TP63, BCL9L, TCFL5, MYOCD, SMAD4, NFYA, PRRX1, BCL11B, MBD1, ATRX, WWP2, PAX5, MAPK14, ESR1, CDK9, CREB1, COPS2, NFIC, TBPL1	1238	243	19308	1.98963	0.869897	0.0755183	0.0750558
	GOTERM_BP_DIRECT	GO:0035280~miRNA loading onto RISC involved in gene silencing by miRNA	5	0.381388	0.000501699	AGO3, AGO4, AGO1, AGO2, DICER1	1238	7	19308	11.1401	0.907138	0.0848587	0.0843391
	GOTERM_BP_DIRECT	GO:0006611~protein export from nucleus	9	0.686499	0.000580507	PPM1A, EGR2, RANBP3, XPO1, DESI1, CHP1, XPO7, NUTF2, CTDSPL2	1238	31	19308	4.52791	0.936077	0.0919851	0.0914218
	GOTERM_BP_DIRECT	GO:0042493~response to drug	35	2.66972	0.000582676	CDKN1A, HDAC2, PTEN, TGFA, AK4, ARRB1, SLC6A2, ADIPOR2, SLC8A1, SLC6A4, TXN2, ICAM1, XPO1, CCND1, CDH1, GNA12, MYO6, VAV3, USP47, SLC12A5, HMGCS1, MBD1, IGFBP2, STAT3, CYBB, SLC6A11, TGFBR2, DHODH, CDK9, RAD51, CREB1, MDM2, TXNIP, TP53, KCNK3	1238	293	19308	1.86302	0.936731	0.0919851	0.0914218
	GOTERM_BP_DIRECT	GO:0008284~positive regulation of cell proliferation	56	4.27155	0.000694982	RARG, FLT1, HPSE2, FLT3, PTEN, ARRB1, ETS1, CCAR1, MECP2, ESM1, BCL7A, IL6R, SOX4, IL11, EPHA4, CASR, MYOCD, CNOT6L, ADAM10, NRG1, PRLR, SIRT1, RUNX2, TGFBR2, TIAM1, ALDH1A2, BIRC5, IL6ST, CSF1R, SMARCD1, HDAC2, CUL3, DOT1L, TGFA, EFNB2, RPS15A, GCNT2, HAS2, E2F3, STX3, MTA3, ZNF268, CDX2, NTRK3, TBX3, HIPK2, VEGFA, DLG1, GDNF, ACER3, FGF18, CDK2, MDM2, KRAS, CDK13, RNF187	1238	550	19308	1.58797	0.962842	0.106175	0.105525
	GOTERM_BP_DIRECT	GO:0090102~cochlea development	9	0.686499	0.000730994	CCNA2, GABRB2, EPHA4, NTRK3, SLITRK6, ADAM10, SOBP, KCNK3, PAFAH1B1	1238	32	19308	4.38641	0.968672	0.108187	0.107525
	GOTERM_BP_DIRECT	GO:0008283~cell proliferation	25	1.90694	0.000831938	USP13, CSF1R, DAZAP1, HPSE2, ZFP36L1, RAP1B, PURB, NDST1, S1PR1, TP63, H3-3B, IL11, GDF11, SMAD4, STAT3, NRG1, TSC1, USP28, HIPK2, CDK9, TBCK, ASPH, ALDH1A2, FGF18, TACC1	1238	186	19308	2.09625	0.980585	0.119396	0.118665
	GOTERM_BP_DIRECT	GO:0060021~palate development	13	0.991609	0.000888197	GDF11, BNC2, PRRX1, INSIG1, WNT9B, ARID5B, TCF21, CPLANE1, TBX3, ASPH, IRF6, EPHB2, BMPR1A	1238	66	19308	3.07196	0.985129	0.123721	0.122963
	GOTERM_BP_DIRECT	GO:0001934~positive regulation of protein phosphorylation	27	2.0595	0.000964755	CSF1R, CDKN1A, TFRC, ITGB3, PELI2, ARRB1, EFNA5, ADIPOR2, FLCN, CCND1, RB1CC1, FNIP1, ZNF268, EPHA7, HGF, NTRK3, SIRT1, ACVR2A, HIPK2, VEGFA, RAP2A, MAVS, FGF18, BIRC5, KRAS, TNIK, WDFY2	1238	210	19308	2.00522	0.989655	0.130545	0.129746
	GOTERM_BP_DIRECT	GO:0051179~localization	8	0.610221	0.00124226	GHR, CPSF6, MDM2, TLK2, PLAAT3, BRCA1, SOST, PRLR	1238	27	19308	4.62107	0.997225	0.150238	0.149318
	GOTERM_BP_DIRECT	GO:0030512~negative regulation of transforming growth factor beta receptor signaling pathway	16	1.22044	0.00125143	HDAC2, ONECUT2, LDLRAD4, IL17RD, SIRT1, PBLD, DNM2, TGFBR3, PPM1A, SPRED1, PMEPA1, PPARA, SKIL, TP53, DAND5, BCL9L	1238	97	19308	2.57256	0.997343	0.150238	0.149318
	GOTERM_BP_DIRECT	GO:0007399~nervous system development	44	3.35622	0.00128403	SMARCD1, NEXMIF, PTEN, NR2C2, EFNA5, PPP1R9A, KALRN, RAPGEFL1, ATXN3, ACVR1C, ATXN1, DPYSL5, PCDHA5, DPF3, EPHB2, CAMK2G, GPM6B, GDF11, MEF2C, MBNL1, CAMK1D, SEMA6D, NTRK3, SIAH1, STAT3, DYRK1A, CRIM1, NAV1, NRG1, ARHGAP26, ARID1B, DCLK1, VEGFA, TTLL7, KIF2A, NRG3, ABI2, GDNF, AXL, SCN8A, TCF4, SCRG1, ITM2B, PAFAH1B1	1238	415	19308	1.65356	0.997723	0.150238	0.149318
	GOTERM_BP_DIRECT	GO:0048013~ephrin receptor signaling pathway	11	0.839054	0.00128622	EFNB2, TIAM1, EPHA4, EPHA7, RASA1, NTRK3, EPHB2, PAK3, EFNA5, ANKS1A, KALRN	1238	51	19308	3.36387	0.997747	0.150238	0.149318
	GOTERM_BP_DIRECT	GO:0046777~protein autophosphorylation	24	1.83066	0.00130062	EPHA4, CSF1R, FLT1, FLT3, CAMK2A, DYRK1A, IRAK3, OXSR1, ATG13, UHMK1, WNK1, CAMK4, TAOK1, STK26, RB1CC1, WNK3, AAK1, PIM1, ULK2, FAM20C, TRPM7, ATM, TNIK, MARK2	1238	181	19308	2.06799	0.997896	0.150238	0.149318
	GOTERM_BP_DIRECT	GO:0018105~peptidyl-serine phosphorylation	24	1.83066	0.00130062	CAMK1D, DMPK, CSNK1A1, SLC1A1, CAMK2A, DYRK1A, DCLK2, PRKCA, MAPK14, DCLK1, HIPK2, TGFBR2, UHMK1, RPS6KA6, WNK1, CAMK4, CDK2, MAP3K20, TLK2, ULK2, PDK3, ATM, SGK3, MARK2	1238	181	19308	2.06799	0.997896	0.150238	0.149318
	GOTERM_BP_DIRECT	GO:0030501~positive regulation of bone mineralization	10	0.762777	0.00137283	MEF2C, BMPR2, FAM20C, ATP2B1, BMPR1B, BMP7, SLC8A1, GPM6B, ACVR2A, BMPR1A	1238	43	19308	3.62701	0.998506	0.154803	0.153855
	GOTERM_BP_DIRECT	GO:0010629~negative regulation of gene expression	35	2.66972	0.00146851	CDKN1A, PLAG1, MAX, SNX12, ZBTB20, ADIPOR2, MECP2, FLCN, STC2, TP53INP1, ATOH8, ITGB8, SH3GL2, SMAD2, MEF2C, FBXW7, MBD1, STAT3, PAWR, ADAM10, WWP2, DICER1, ESR1, SIRT1, FOXP1, VEGFA, REST, CREB1, RBL1, PRKAR1A, REL, PGR, RCOR1, BMPR1A, RBMS3	1238	309	19308	1.76655	0.999051	0.161741	0.160751
	GOTERM_BP_DIRECT	GO:0031507~heterochromatin assembly	8	0.610221	0.00156582	MECP2, HDAC5, DOT1L, HMGA2, HMGB1, PPM1D, SIRT1, EZH1	1238	28	19308	4.45604	0.999402	0.167574	0.166548
	GOTERM_BP_DIRECT	GO:0021612~facial nerve structural organization	5	0.381388	0.00162762	EGR2, NRP2, SEMA3A, PLXNA4, PLXNA3	1238	9	19308	8.66451	0.999554	0.167574	0.166548
	GOTERM_BP_DIRECT	GO:0070922~small RNA loading onto RISC	5	0.381388	0.00162762	AGO3, AGO4, AGO1, AGO2, DICER1	1238	9	19308	8.66451	0.999554	0.167574	0.166548
	GOTERM_BP_DIRECT	GO:0070507~regulation of microtubule cytoskeleton organization	9	0.686499	0.00167397	TAOK1, DIXDC1, TPPP, EFNA5, BICD1, BICD2, CLASP1, MARK2, PAFAH1B1	1238	36	19308	3.89903	0.999642	0.168679	0.167646
	GOTERM_BP_DIRECT	GO:0006974~cellular response to DNA damage stimulus	32	2.44088	0.00188542	NFAT5, CDKN1A, WDR48, SETD7, XIAP, BRCA1, CBL, ZBTB4, FOXO1, CCND1, ZMAT3, CHEK1, TLK2, SUSD6, POLK, TP63, VAV3, CTC1, USP47, SLF2, CBX5, FBXW7, USP28, SIRT1, FOXP1, FBXO31, RAD51, RNF169, TAOK1, ATM, TRIP12, TP53	1238	278	19308	1.79524	0.999869	0.182118	0.181003
	GOTERM_BP_DIRECT	GO:0043087~regulation of GTPase activity	15	1.14416	0.00188557	VAV3, EPHA4, RABGAP1, DAB2IP, RASAL2, GAPVD1, EFNA5, FGD4, FGD6, SBF1, EVI5, RAPGEF6, PLXNA4, PLXNA3, PAFAH1B1	1238	91	19308	2.57079	0.999869	0.182118	0.181003
	GOTERM_BP_DIRECT	GO:0031100~animal organ regeneration	10	0.762777	0.0019227	UPF2, TGFBR3, CCNA2, CDKN1A, NR4A3, FLT3, AXL, HGF, IGF2R, TGFBR2	1238	45	19308	3.46581	0.99989	0.182118	0.181003
	GOTERM_BP_DIRECT	GO:0071456~cellular response to hypoxia	20	1.52555	0.00197071	CASR, HP1BP3, PTEN, AK4, SDHD, BMP7, SIRT1, SLC8A1, HIPK2, ZFP36L1, ICAM1, VEGFA, CCNA2, CPEB1, STC2, MDM2, MDM4, ATP7A, TP53, KCNK3	1238	143	19308	2.18128	0.999912	0.183006	0.181885
	GOTERM_BP_DIRECT	GO:0001570~vasculogenesis	12	0.915332	0.00201967	TGFBR3, MYOCD, FBXW7, RASA1, ITGB8, HAS2, QKI, WARS2, ZFP36L1, TGFBR2, AMOT, VEGFA	1238	63	19308	2.97069	0.999931	0.183946	0.182819
	GOTERM_BP_DIRECT	GO:0060348~bone development	11	0.839054	0.00233409	AMER1, TTC9, AKAP13, GJA1, NSD2, CCN4, RPL13, BBX, PPIB, MAPK14, SULF1	1238	55	19308	3.11922	0.999984	0.207902	0.206629
	GOTERM_BP_DIRECT	GO:0061024~membrane organization	8	0.610221	0.00240643	SAR1A, SAR1B, TMEM33, AAK1, TOR1AIP2, CHP1, PIK3C2A, DNM2	1238	30	19308	4.15897	0.999989	0.207902	0.206629
	GOTERM_BP_DIRECT	GO:0050919~negative chemotaxis	9	0.686499	0.0024144	NRP2, EPHA7, FLRT2, SEMA3A, ITGB3, SEMA6D, SEMA4G, EFNA5, PLXNA3	1238	38	19308	3.69382	0.999989	0.207902	0.206629
	GOTERM_BP_DIRECT	GO:0000288~nuclear-transcribed mRNA catabolic process, deadenylation-dependent decay	5	0.381388	0.00257565	CNOT6L, PDE12, RC3H1, ZFP36L2, ZFP36L1	1238	10	19308	7.79806	0.999995	0.210481	0.209192
	GOTERM_BP_DIRECT	GO:0048485~sympathetic nervous system development	6	0.457666	0.00257768	GDNF, SEMA3A, PHOX2B, PLXNA4, TP63, SOX4	1238	16	19308	5.84855	0.999995	0.210481	0.209192
	GOTERM_BP_DIRECT	GO:0090399~replicative senescence	6	0.457666	0.00257768	CTC1, CDKN1A, CDKN2A, CHEK1, ATM, TP53	1238	16	19308	5.84855	0.999995	0.210481	0.209192
	GOTERM_BP_DIRECT	GO:0034260~negative regulation of GTPase activity	9	0.686499	0.00286977	LRCH1, WNK1, DAB2IP, TSC1, ARRB1, RRP1B, ARRB2, F11R, AMOT	1238	39	19308	3.59911	0.999999	0.228181	0.226784
	GOTERM_BP_DIRECT	GO:0071480~cellular response to gamma radiation	8	0.610221	0.00293899	CDKN1A, RAD51, MAP3K20, MDM2, TLK2, ATM, ELK1, TP53	1238	31	19308	4.02481	0.999999	0.228181	0.226784
	GOTERM_BP_DIRECT	GO:0048701~embryonic cranial skeleton morphogenesis	8	0.610221	0.00293899	SMAD2, MMP14, PRRX1, MMP16, WNT9B, PAX5, RUNX2, TGFBR2	1238	31	19308	4.02481	0.999999	0.228181	0.226784
	GOTERM_BP_DIRECT	GO:1902895~positive regulation of pri-miRNA transcription from RNA polymerase II promoter	10	0.762777	0.0030628	MYOCD, SMAD4, ATOH8, STAT3, MYB, MRTFB, NR3C1, ETS1, TP53, BMPR1A	1238	48	19308	3.24919	1	0.233596	0.232165
	GOTERM_BP_DIRECT	GO:0009267~cellular response to starvation	13	0.991609	0.00310737	BMPR2, MAX, CLEC16A, WNT9B, PPM1D, SIRT1, FOXO1, FLCN, RRAGA, STK26, LAMP2, FNIP1, PPARA	1238	76	19308	2.66776	1	0.233596	0.232165
	GOTERM_BP_DIRECT	GO:0050801~ion homeostasis	6	0.457666	0.00346103	SLC4A7, SLC4A8, WNK1, WNK3, KLHL3, SLC4A4	1238	17	19308	5.50451	1	0.256116	0.254548
	GOTERM_BP_DIRECT	GO:0000209~protein polyubiquitination	22	1.67811	0.00359339	TRIM71, UBE2H, ANKIB1, AREL1, CDKN2A, FBXW11, CUL3, PELI2, RC3H1, WWP2, BRCA1, CBL, UBE2J1, UBE2W, RMND5A, UBE2R2, RNF217, MDM2, UBE2N, TRIP12, UBE2V1, RNF165	1238	173	19308	1.98332	1	0.26182	0.260217
	GOTERM_BP_DIRECT	GO:0015031~protein transport	44	3.35622	0.00369138	KDELR1, ARL3, ITSN1, GOSR1, SNX12, SNX13, AGAP1, ARRB1, ARRB2, IER3IP1, BICD2, SEC61A1, XPO1, RAB11FIP1, ZMAT3, KIF3A, VPS53, MYO6, AP3S2, GPM6B, MON2, RABGAP1L, ARPIN-AP3S2, IST1, ATG9A, ARRDC3, ANK2, HOOK3, SENP2, AP5B1, RBSN, MCOLN2, ARCN1, RAB36, RP2, NUP50, TXNIP, UBAP1, KDELR2, CEP41, RAB7B, SFT2D2, RAB9B, SEC22C	1238	439	19308	1.56316	1	0.264885	0.263263
	GOTERM_BP_DIRECT	GO:0030509~BMP signaling pathway	14	1.06789	0.00387456	SMAD2, SMAD4, BMPR2, USP9X, SLC33A1, BMP8B, BMP7, ACVR2A, RUNX2, TGFBR3, EXT1, SOST, BMPR1B, BMPR1A	1238	88	19308	2.4812	1	0.267926	0.266286
	GOTERM_BP_DIRECT	GO:0010467~gene expression	14	1.06789	0.00387456	SCARB2, EGR2, CUL3, SLC1A1, DOT1L, KLHL3, RASAL2, ELK1, RUNX2, MECP2, EXT1, ANKH, GRB10, SOX4	1238	88	19308	2.4812	1	0.267926	0.266286
	GOTERM_BP_DIRECT	GO:0045785~positive regulation of cell adhesion	11	0.839054	0.00397758	VAV3, EPB41L4B, FLCN, EPHA4, ZFHX3, PTPRJ, ATM, PRKCA, NRG1, STX3, VEGFA	1238	59	19308	2.90775	1	0.267926	0.266286
	GOTERM_BP_DIRECT	GO:0007259~JAK-STAT cascade	9	0.686499	0.00397899	GHR, SOCS2, STAT2, STAT3, SOCS6, PRLR, JAK1, SOCS5, PIAS1	1238	41	19308	3.42354	1	0.267926	0.266286
	GOTERM_BP_DIRECT	GO:0006351~transcription, DNA-templated	16	1.22044	0.00401663	SMAD2, DIDO1, SMAD4, CCNT2, CCNT1, PLAG1, CREBL2, CBFA2T2, MLF1, PIAS2, TBX3, ASXL1, CCNA2, ASXL3, CDK2, POLR2F	1238	109	19308	2.28934	1	0.267926	0.266286
	GOTERM_BP_DIRECT	GO:0007369~gastrulation	7	0.533944	0.00421225	EXT1, SMAD2, NR4A3, CUL3, TP53, MIXL1, TGFBR2	1238	25	19308	4.36691	1	0.276997	0.275301
	GOTERM_BP_DIRECT	GO:0071773~cellular response to BMP stimulus	8	0.610221	0.00426959	SMAD4, BMPR2, BMPR1B, BMP7, PHOX2B, ACVR2A, RUNX2, BMPR1A	1238	33	19308	3.78088	1	0.276997	0.275301
	GOTERM_BP_DIRECT	GO:0060749~mammary gland alveolus development	6	0.457666	0.0045424	SOCS2, CCND1, TGFA, PRLR, ESR1, VEGFA	1238	18	19308	5.19871	1	0.290714	0.288933
	GOTERM_BP_DIRECT	GO:0042552~myelination	10	0.762777	0.00467863	EGR2, EIF2B2, NAB1, SCN8A, ACER3, ORMDL1, TSC1, ZNF24, QKI, SERINC5	1238	51	19308	3.05806	1	0.29544	0.293631
	GOTERM_BP_DIRECT	GO:0030154~cell differentiation	62	4.72921	0.00487083	RARG, DAZAP1, CLIC4, FLT3, ETS1, ELK1, HHEX, SOX7, MYBL1, SOX4, JAK1, MEF2C, ZHX3, UNC13A, SEMA6D, NRG1, RPS3A, ETV3, ZHX1, TGFBR2, RBL1, KIF2A, ELF4, UBE2V1, PPARA, PAFAH1B1, ZNF431, NDRG3, CREM, CREBL2, FOXK1, NR2C2, FSTL1, PURB, ACVR1C, ATOH8, GNA12, MAP3K20, STX2, ZNF268, CAMK2G, MCL1, TCFL5, SMAD2, SMAD4, CDX2, SYT1, ODF1, NTRK3, RMDN3, BMP8B, NR1D2, NR2F2, DLK1, PRRC2B, VEGFA, TTLL7, SMOC1,…	1238	680	19308	1.422	1	0.300856	0.299014
	GOTERM_BP_DIRECT	GO:0006470~protein dephosphorylation	20	1.52555	0.00489146	PTPRT, PHLPP2, PTPN1, MTMR2, MTMR3, RNGTT, FBXW11, PTEN, PTPRJ, CTDSPL2, PPM1D, PPM1E, DUSP13, PTPRG, PTPRD, PPM1A, PPP3R1, DUSP10, PPP4R2, SBF1	1238	155	19308	2.0124	1	0.300856	0.299014
	GOTERM_BP_DIRECT	GO:0000077~DNA damage checkpoint	8	0.610221	0.00508469	CHEK1, DOT1L, MAP3K20, CDC5L, ATM, MAPK14, USP28, CLOCK	1238	34	19308	3.66968	1	0.308732	0.306841
	GOTERM_BP_DIRECT	GO:0032355~response to estradiol	16	1.22044	0.00519576	MBD1, STAT3, IGFBP2, PTEN, NR2F2, ETS1, BMP7, ESR1, SLC6A4, GHR, SOCS2, NCOR2, GJA1, CCND1, ALDH1A2, TXNIP	1238	112	19308	2.22802	1	0.311482	0.309575
	GOTERM_BP_DIRECT	GO:0010977~negative regulation of neuron projection development	12	0.915332	0.00526849	EFNB2, EPHA4, HDAC2, DCC, SEMA3A, PTEN, MDM2, TSC1, FKBP4, CBFA2T2, PTPRG, PAFAH1B1	1238	71	19308	2.63596	1	0.311895	0.309985
	GOTERM_BP_DIRECT	GO:0048096~chromatin-mediated maintenance of transcription	5	0.381388	0.00547528	SMARCD1, ELOF1, CHEK1, PADI2, ARID1B	1238	12	19308	6.49838	1	0.320135	0.318175
	GOTERM_BP_DIRECT	GO:0001889~liver development	14	1.06789	0.005694	UPF2, ONECUT2, HMGCS1, HGF, ARID5B, AK4, ELK1, IGF2R, TGFBR3, ALDH1A2, RB1CC1, KRAS, JARID2, ATP7A	1238	92	19308	2.37332	1	0.328863	0.326849
	GOTERM_BP_DIRECT	GO:0048514~blood vessel morphogenesis	6	0.457666	0.00584394	EFNB2, FLT1, COL4A1, RASA1, SLC1A1, NR2F2	1238	19	19308	4.92509	1	0.330917	0.32889
	GOTERM_BP_DIRECT	GO:0006915~apoptotic process	56	4.27155	0.00594396	NCKAP1, RARG, STEAP3, TNFAIP8, PTEN, NR3C1, YBX3, CCAR1, GJA1, CHEK1, PIM1, KIF1B, PHLDA1, TP63, CASR, MEF2C, EPHA7, AREL1, DCC, PAWR, SERPINB9, TGFBR2, TIAM1, TOX3, RRAGA, NME6, TRAF3, G2E3, BIRC5, TP53, SEMA3A, FOXO1, ZFP36L1, SAV1, AKAP1, BCLAF1, BCL2L11, DRAM1, ZMAT3, TP53INP1, DEDD, MCL1, CDKN2A, TNFSF15, SIAH1, RMDN3, TNFRSF10B, RRP1B, NSG1, MAPK14, SULF1, TNFRSF10D, STK26, MDM2, CYCS, CLPT…	1238	607	19308	1.43885	1	0.330917	0.32889
	GOTERM_BP_DIRECT	GO:0006606~protein import into nucleus	15	1.14416	0.00596694	CDKN1A, NUP155, STAT3, NUTF2, RANBP6, IPO7, PPP3R1, NUP50, KPNA6, TXNIP, E2F3, TNPO1, TP53, KPNB1, APPL1	1238	103	19308	2.27128	1	0.330917	0.32889
	GOTERM_BP_DIRECT	GO:0010628~positive regulation of gene expression	49	3.7376	0.00605767	RARG, TFRC, ITGB3, PTEN, ARRB2, BRCA1, ETS1, SLC6A4, EPB41L4B, GJA1, CREB3L2, ITGB8, EPHB2, CASR, MYOCD, MEF2C, PAWR, NRG1, SERPINB9, ANK2, RUNX2, ALDH1A2, NOS1AP, PGR, TP53, RBMS3, NFAT5, PLAG1, CALCR, TP53INP1, SMAD2, CDKN2A, NTRK3, STAT3, HMGA2, MAPK14, BMP7, QKI, VEGFA, REST, CDK6, AGO3, SP1, FUBP1, AGO2, FGF18, MDM2, KRAS, ATM	1238	516	19308	1.48103	1	0.330917	0.32889
	GOTERM_BP_DIRECT	GO:0016575~histone deacetylation	10	0.762777	0.00607891	HDAC5, HDAC2, TBL1XR1, MIDEAS, TBL1X, MTA3, SIRT1, RCOR1, GATAD2B, GATAD2A	1238	53	19308	2.94266	1	0.330917	0.32889
	GOTERM_BP_DIRECT	GO:0001501~skeletal system development	18	1.373	0.00618894	TRAPPC2, GDF11, CHD7, BMP8B, BMP7, TBX3, HAPLN1, HOXA10, EXT1, MMP14, VCAN, RASSF2, MMP16, ANKH, SHOX, BMPR1B, SOX4, TP63	1238	136	19308	2.06419	1	0.333078	0.331038
	GOTERM_BP_DIRECT	GO:0001568~blood vessel development	9	0.686499	0.00715983	MEF2C, BMPR2, CDX2, ALDH1A2, MDM2, ATP7A, FOXO1, TBX3, TGFBR2	1238	45	19308	3.11922	1	0.369951	0.367686
	GOTERM_BP_DIRECT	GO:0030308~negative regulation of cell growth	17	1.29672	0.00720818	CDKN1A, SMAD4, NDRG3, BMPR2, CDKN2A, DCUN1D3, PTPRJ, ENO1, SIRT1, ADIPOR2, ESR2, FLCN, GJA1, NME6, CRLF3, TP53, VGLL4	1238	127	19308	2.08767	1	0.369951	0.367686
	GOTERM_BP_DIRECT	GO:2000736~regulation of stem cell differentiation	6	0.457666	0.00738726	HDAC2, GDNF, OCIAD1, MTA3, GATAD2B, GATAD2A	1238	20	19308	4.67884	1	0.369951	0.367686
	GOTERM_BP_DIRECT	GO:0051574~positive regulation of histone H3-K9 methylation	4	0.305111	0.00755219	MYB, BRCA1, JARID2, SIRT1	1238	7	19308	8.91207	1	0.369951	0.367686
	GOTERM_BP_DIRECT	GO:0006370~7-methylguanosine mRNA capping	4	0.305111	0.00755219	RNGTT, RNMT, NCBP3, CMTR2	1238	7	19308	8.91207	1	0.369951	0.367686
	GOTERM_BP_DIRECT	GO:0060613~fat pad development	4	0.305111	0.00755219	CASR, TBL1XR1, ARRDC3, ARID5B	1238	7	19308	8.91207	1	0.369951	0.367686
	GOTERM_BP_DIRECT	GO:0071774~response to fibroblast growth factor	4	0.305111	0.00755219	CASR, KCNC1, ELK1, IER2	1238	7	19308	8.91207	1	0.369951	0.367686
	GOTERM_BP_DIRECT	GO:1905618~positive regulation of miRNA mediated inhibition of translation	4	0.305111	0.00755219	DDX6, STAT3, AGO2, TNRC6B	1238	7	19308	8.91207	1	0.369951	0.367686
	GOTERM_BP_DIRECT	GO:0006338~chromatin remodeling	21	1.60183	0.00757712	SMARCD1, HDAC5, BRD2, HDAC2, INO80D, CHD9, ATRX, CHD7, SMARCA5, ESR1, ARID1B, GATAD2B, GATAD2A, ZNF827, BCL7A, MYB, DPF3, JARID2, MTA3, EZH1, TP63	1238	173	19308	1.89317	1	0.369951	0.367686
	GOTERM_BP_DIRECT	GO:0048812~neuron projection morphogenesis	11	0.839054	0.00801899	NCKAP1, GJA1, WEE1, TAOK1, DAB2IP, TNIK, DICER1, ATP7A, BMP7, DCLK1, DNM2	1238	65	19308	2.63934	1	0.38753	0.385157
	GOTERM_BP_DIRECT	GO:0060412~ventricular septum morphogenesis	8	0.610221	0.00823437	TGFBR3, SMAD4, BMPR2, SOX4, TBX3, BMPR1A, SAV1, TGFBR2	1238	37	19308	3.37213	1	0.393919	0.391507
	GOTERM_BP_DIRECT	GO:0007420~brain development	29	2.21205	0.00858954	BMPR2, SLC1A1, ITSN1, AK4, ARRB2, IER3IP1, PTPRG, BCL2L11, ATXN1, ATXN1L, S1PR1, SOX6, ZFHX3, EGR2, EPHA7, SYT1, HMGCS1, NEGR1, CADM2, PBX2, SLC6A11, ATP2B1, TGFBR2, COL4A1, NFIB, DNAJC30, ATM, KCNK3, PAFAH1B2	1238	271	19308	1.66896	1	0.404928	0.402448
	GOTERM_BP_DIRECT	GO:0043066~negative regulation of apoptotic process	49	3.7376	0.0086355	CDKN1A, TNFAIP8, TFRC, PTEN, FHL2, YBX3, RNF157, DSTYK, PIM1, USP47, AREL1, CAMK1D, HGF, ADAM10, SERPINB9, RPS3A, PRLR, SIRT1, PIAS1, RASA1, BIRC5, IL6ST, TP53, CD44, CSF1R, HDAC2, RPL10, GLO1, XIAP, TGFA, CBL, FSTL1, FOXO1, SOCS2, ZNF268, MCL1, BCL11B, HMGA2, TBX3, TNFRSF10D, VEGFA, SON, GDNF, AGO4, AXL, WNK3, MDM2, MDM4, TPT1	1238	526	19308	1.45287	1	0.404928	0.402448
	GOTERM_BP_DIRECT	GO:0046854~phosphatidylinositol phosphorylation	10	0.762777	0.00875787	SOCS2, ITPKC, EFR3A, CISH, TTC7B, PIK3C2A, SOCS6, IP6K1, EFR3B, SOCS5	1238	56	19308	2.78502	1	0.40664	0.40415
	GOTERM_BP_DIRECT	GO:0061001~regulation of dendritic spine morphogenesis	6	0.457666	0.00919318	EPHA4, ABI2, ADAM10, KIF1A, PPP1R9A, TANC2	1238	21	19308	4.45604	1	0.414656	0.412117
	GOTERM_BP_DIRECT	GO:0060044~negative regulation of cardiac muscle cell proliferation	6	0.457666	0.00919318	GJA1, PTEN, JARID2, VGLL4, SAV1, TGFBR2	1238	21	19308	4.45604	1	0.414656	0.412117
	GOTERM_BP_DIRECT	GO:0032924~activin receptor signaling pathway	6	0.457666	0.00919318	SMAD2, SMAD4, BMPR2, ACVR1C, ACVR2A, TGFBR2	1238	21	19308	4.45604	1	0.414656	0.412117
	GOTERM_BP_DIRECT	GO:0030336~negative regulation of cell migration	21	1.60183	0.00966733	PTPRT, OSBPL8, EPHA4, CLIC4, HDAC2, MCTP1, IGFBP5, ABHD2, PTEN, PTPRJ, LDLRAD4, SULF1, FLCN, RAP2A, DUSP10, CDH1, STK26, TP53INP1, NF2, SRGAP1, VCL	1238	177	19308	1.85039	1	0.429678	0.427047
	GOTERM_BP_DIRECT	GO:0045444~fat cell differentiation	12	0.915332	0.00970768	OSBPL8, IL11, EGR2, STEAP4, NR4A3, CCND1, HMGA2, ARID5B, SENP2, FOXO1, JDP2, PIAS1	1238	77	19308	2.43056	1	0.429678	0.427047
	GOTERM_BP_DIRECT	GO:0033962~cytoplasmic mRNA processing body assembly	5	0.381388	0.0099906	DYNC1H1, DDX6, RC3H1, LIMD1, EDC3	1238	14	19308	5.57004	1	0.434087	0.431429
	GOTERM_BP_DIRECT	GO:0070102~interleukin-6-mediated signaling pathway	5	0.381388	0.0099906	SMAD4, STAT3, IL6ST, IL6R, JAK1	1238	14	19308	5.57004	1	0.434087	0.431429
	GOTERM_BP_DIRECT	GO:0051028~mRNA transport	13	0.991609	0.0102008	HNRNPA3, NUTF2, SENP2, BICD2, QKI, ZFP36L1, BCLAF1, XPO1, KIF5C, NUP50, G3BP2, NCBP3, SRSF7	1238	88	19308	2.30397	1	0.439189	0.4365
	GOTERM_BP_DIRECT	GO:0007595~lactation	9	0.686499	0.0105856	SOCS2, NCOR2, CREB1, CCND1, GOT2, ATP7A, PRLR, DHODH, VEGFA	1238	48	19308	2.92427	1	0.451654	0.448888
	GOTERM_BP_DIRECT	GO:0001958~endochondral ossification	7	0.533944	0.0107466	EXT1, MEF2C, MMP14, MMP16, NAB1, FGF18, RUNX2	1238	30	19308	3.6391	1	0.454426	0.451644
	GOTERM_BP_DIRECT	GO:0019221~cytokine-mediated signaling pathway	19	1.44928	0.0111224	CSF1R, FLT3, STAT2, SLC1A1, STAT3, PTPRJ, IRAK3, IRAK4, CBL, IL17RD, PRLR, GHR, IRAK2, KRAS, IL6ST, IL6R, CD44, JAK1, SOCS5	1238	156	19308	1.89953	1	0.465991	0.463137
	GOTERM_BP_DIRECT	GO:0010883~regulation of lipid storage	4	0.305111	0.011512	FTO, FBXW7, PPARA, SIRT1	1238	8	19308	7.79806	1	0.465991	0.463137
	GOTERM_BP_DIRECT	GO:2000651~positive regulation of sodium ion transmembrane transporter activity	4	0.305111	0.011512	WNK1, WNK3, CNKSR3, GLRX	1238	8	19308	7.79806	1	0.465991	0.463137
	GOTERM_BP_DIRECT	GO:0003283~atrial septum development	4	0.305111	0.011512	MDM2, MDM4, ANK2, DAND5	1238	8	19308	7.79806	1	0.465991	0.463137
	GOTERM_BP_DIRECT	GO:1903896~positive regulation of IRE1-mediated unfolded protein response	4	0.305111	0.011512	PTPN1, BCL2L11, TMEM33, DAB2IP	1238	8	19308	7.79806	1	0.465991	0.463137
	GOTERM_BP_DIRECT	GO:0003365~establishment of cell polarity involved in ameboidal cell migration	3	0.228833	0.0117796	AMOTL2, AMOTL1, AMOT	1238	3	19308	15.5961	1	0.468807	0.465937
	GOTERM_BP_DIRECT	GO:1900625~positive regulation of monocyte aggregation	3	0.228833	0.0117796	NR4A3, HAS2, CD44	1238	3	19308	15.5961	1	0.468807	0.465937
	GOTERM_BP_DIRECT	GO:0043154~negative regulation of cysteine-type endopeptidase activity involved in apoptotic process	11	0.839054	0.0121063	USP47, TNFAIP8, HGF, MDM2, XIAP, BIRC5, SERPINB9, ARRB2, FNIP1, CD44, VEGFA	1238	69	19308	2.48634	1	0.477796	0.474871
	GOTERM_BP_DIRECT	GO:0007275~multicellular organism development	24	1.83066	0.0122105	EPHA4, CSF1R, EPHA7, FLT1, FLT3, NTRK3, WNT9B, HMGA2, PAX5, KLF3, FSTL1, CDH8, HOXA10, GATM, VCAN, MRAS, AXL, SPRY3, PIM1, GCNT2, ANGPTL2, EPHB2, CDK13, PLXNA3	1238	217	19308	1.72492	1	0.477924	0.474997
	GOTERM_BP_DIRECT	GO:0048286~lung alveolus development	8	0.610221	0.0126259	MYOCD, BMPR2, IGFBP5, MAN1A2, ATXN1L, TCF21, PGR, ATP7A	1238	40	19308	3.11922	1	0.490135	0.487133
	GOTERM_BP_DIRECT	GO:0030036~actin cytoskeleton organization	21	1.60183	0.0129064	VASP, GAS2L3, ARPC5, ARHGAP26, AMOT, CDC42, FGD4, TBCK, ATXN3, FGD6, MRAS, CAPZB, CAPZA2, PHACTR2, KRAS, AMOTL2, NF2, AMOTL1, ARFGEF3, PAFAH1B1, PHACTR4	1238	182	19308	1.79955	1	0.49436	0.491333
	GOTERM_BP_DIRECT	GO:0060766~negative regulation of androgen receptor signaling pathway	5	0.381388	0.0129436	NCOR2, TCF21, SIRT1, PIAS2, FOXP1	1238	15	19308	5.19871	1	0.49436	0.491333
	GOTERM_BP_DIRECT	GO:2000774~positive regulation of cellular senescence	6	0.457666	0.0136709	CDKN2A, PAWR, HMGA2, KRAS, SIRT1, TP53	1238	23	19308	4.06855	1	0.517963	0.514791
	GOTERM_BP_DIRECT	GO:0030316~osteoclast differentiation	8	0.610221	0.0144062	CSF1R, CREB1, CALCR, TFRC, GLO1, CCN4, MAPK14, FOXP1	1238	41	19308	3.04315	1	0.531874	0.528617
	GOTERM_BP_DIRECT	GO:0045931~positive regulation of mitotic cell cycle	7	0.533944	0.0147119	POLDIP2, CCDC57, MDM2, BIRC5, PRKCA, EIF4E, PAFAH1B1	1238	32	19308	3.41165	1	0.531874	0.528617
	GOTERM_BP_DIRECT	GO:0043392~negative regulation of DNA binding	7	0.533944	0.0147119	ILRUN, HDAC2, NFIB, SUMO3, CTNNBIP1, HMGA2, MDFI	1238	32	19308	3.41165	1	0.531874	0.528617
	GOTERM_BP_DIRECT	GO:0070536~protein K63-linked deubiquitination	7	0.533944	0.0147119	OTUD4, USP13, USP25, ATXN3, USP9X, OTUD7B, YOD1	1238	32	19308	3.41165	1	0.531874	0.528617
	GOTERM_BP_DIRECT	GO:0046677~response to antibiotic	7	0.533944	0.0147119	CIITA, MDM2, CBL, ETS1, SKIL, TP53, JAK1	1238	32	19308	3.41165	1	0.531874	0.528617
	GOTERM_BP_DIRECT	GO:0032007~negative regulation of TOR signaling	7	0.533944	0.0147119	FLCN, TMEM127, TNFAIP8L1, TSC1, UBR1, FNIP1, SIRT1	1238	32	19308	3.41165	1	0.531874	0.528617
	GOTERM_BP_DIRECT	GO:0016055~Wnt signaling pathway	22	1.67811	0.0151925	TLE4, AMER1, DRAXIN, AMER2, CSNK1A1, FBXW11, CUL3, CTNNBIP1, WNT9B, XIAP, SENP2, NKD1, HHEX, FRAT2, CCND1, CCN4, AMOTL2, TNIK, SOST, AMOTL1, CDK14, MARK2	1238	197	19308	1.7417	1	0.545089	0.541751
	GOTERM_BP_DIRECT	GO:0031647~regulation of protein stability	13	0.991609	0.0154731	ATF7IP, USP47, CDKN2A, PTEN, ANK2, USP28, LSS, TBX3, ASPH, LAMP2, KRAS, NF2, SOX4	1238	93	19308	2.1801	1	0.550981	0.547607
	GOTERM_BP_DIRECT	GO:0010501~RNA secondary structure unwinding	4	0.305111	0.0164542	AGO3, AGO4, AGO1, AGO2	1238	9	19308	6.93161	1	0.581546	0.577985
	GOTERM_BP_DIRECT	GO:0031648~protein destabilization	9	0.686499	0.0168676	UTP25, CDKN2A, FBXW11, FBXW7, CUL3, SIAH1, MDM2, SENP2, SIRT1	1238	52	19308	2.69933	1	0.584532	0.580953
	GOTERM_BP_DIRECT	GO:0072089~stem cell proliferation	9	0.686499	0.0168676	TRIM71, RARG, PRRX1, NFIB, IRF6, TP53, TP63, RUNX2, TBX3	1238	52	19308	2.69933	1	0.584532	0.580953
	GOTERM_BP_DIRECT	GO:0003281~ventricular septum development	7	0.533944	0.0170324	DCTN5, LUZP1, SALL4, MDM2, MDM4, CPLANE1, DAND5	1238	33	19308	3.30827	1	0.584532	0.580953
	GOTERM_BP_DIRECT	GO:0045736~negative regulation of cyclin-dependent protein serine/threonine kinase activity	7	0.533944	0.0170324	MYOCD, CDKN1A, HHEX, CDKN2A, PTEN, NR2F2, IPO7	1238	33	19308	3.30827	1	0.584532	0.580953
	GOTERM_BP_DIRECT	GO:0071300~cellular response to retinoic acid	11	0.839054	0.0192164	HDAC2, RARG, CREB1, NTRK3, ALDH1A2, MYB, WNT9B, ABL2, ATM, RORB, SLC6A4	1238	74	19308	2.31834	1	0.615216	0.611449
	GOTERM_BP_DIRECT	GO:0006888~ER to Golgi vesicle-mediated transport	16	1.22044	0.0193213	TRAPPC2, TICAM2, SAR1A, KDELR1, SAR1B, CUL3, YIPF4, GOSR1, IER3IP1, NRBP1, ARCN1, VAPB, CREB3L2, KDELR2, ERGIC1, SEC22C	1238	130	19308	1.91952	1	0.615216	0.611449
	GOTERM_BP_DIRECT	GO:0016310~phosphorylation	16	1.22044	0.0193213	CIITA, PDXK, PANK2, EPHA7, PANK3, GK, STAT3, AK2, LIMD1, PIK3C2A, GK5, ITPKC, PPIP5K2, TAOK1, EPHB2, IP6K1	1238	130	19308	1.91952	1	0.615216	0.611449
	GOTERM_BP_DIRECT	GO:0051262~protein tetramerization	6	0.457666	0.0194201	CPSF6, KCNC1, TRPM7, TP53, TP63, TRPM3	1238	25	19308	3.74307	1	0.615216	0.611449
	GOTERM_BP_DIRECT	GO:0045197~establishment or maintenance of epithelial cell apical/basal polarity	6	0.457666	0.0194201	DLG1, DLG2, CDX2, ERBIN, SYNJ2BP, MARK2	1238	25	19308	3.74307	1	0.615216	0.611449
	GOTERM_BP_DIRECT	GO:0048008~platelet-derived growth factor receptor signaling pathway	7	0.533944	0.0195926	NR4A3, ITGB3, PTEN, TXNIP, ARID5B, PTPRJ, PIK3C2A	1238	34	19308	3.21097	1	0.615216	0.611449
	GOTERM_BP_DIRECT	GO:0048568~embryonic organ development	7	0.533944	0.0195926	UTP25, WDR48, GDNF, PBX2, TP53, RAD23B, BMPR1A	1238	34	19308	3.21097	1	0.615216	0.611449
	GOTERM_BP_DIRECT	GO:0034613~cellular protein localization	10	0.762777	0.0202229	CDC42, SCYL3, RAP2A, GJA1, RRAGA, KCNA1, ITSN1, ANK2, TP53, AMOT	1238	64	19308	2.43689	1	0.615216	0.611449
	GOTERM_BP_DIRECT	GO:0002931~response to ischemia	10	0.762777	0.0202229	PER2, CSF1R, MEF2C, GJA1, REST, CASR, CAMK2A, ARID1B, TP53, CPEB4	1238	64	19308	2.43689	1	0.615216	0.611449
	GOTERM_BP_DIRECT	GO:0030330~DNA damage response, signal transduction by p53 class mediator	5	0.381388	0.0203797	ATRX, MYO6, MDM4, PPM1D, TP53	1238	17	19308	4.58709	1	0.615216	0.611449
	GOTERM_BP_DIRECT	GO:0043923~positive regulation by host of viral transcription	5	0.381388	0.0203797	CDK9, CCNT1, SP1, NUCKS1, RRP1B	1238	17	19308	4.58709	1	0.615216	0.611449
	GOTERM_BP_DIRECT	GO:0048009~insulin-like growth factor receptor signaling pathway	5	0.381388	0.0203797	GHR, IGFBP5, CRIM1, GRB10, IGF2R	1238	17	19308	4.58709	1	0.615216	0.611449
	GOTERM_BP_DIRECT	GO:0060384~innervation	5	0.381388	0.0203797	GABRB2, CHD7, SLITRK6, SULF1, RNF165	1238	17	19308	4.58709	1	0.615216	0.611449
	GOTERM_BP_DIRECT	GO:0016579~protein deubiquitination	14	1.06789	0.0205958	OTUD4, USP13, USP25, USP14, USP47, USP37, USP49, WDR48, USP9X, OTUD7B, YOD1, USP28, ATXN3, OTUD3	1238	108	19308	2.02172	1	0.615216	0.611449
	GOTERM_BP_DIRECT	GO:0006325~chromatin organization	26	1.98322	0.0208111	HDAC5, CHD9, CHD7, SETD7, NUCKS1, IKZF1, NR3C1, UBN1, NSD2, TLK2, DPF3, BRD2, USP49, CBX5, SS18L1, TET2, HMGA2, SIRT1, RSBN1, ASXL1, RBL1, TBL1XR1, TET3, PHF13, ZMYND11, RCOR1	1238	253	19308	1.60276	1	0.615216	0.611449
	GOTERM_BP_DIRECT	GO:0035019~somatic stem cell population maintenance	9	0.686499	0.0208544	REST, CDX2, SALL4, STAT3, NANOG, SOX4, ZFP36L2, BMPR1A, BCL9L	1238	54	19308	2.59935	1	0.615216	0.611449
	GOTERM_BP_DIRECT	GO:0010507~negative regulation of autophagy	9	0.686499	0.0208544	RRAGA, HGF, STAT3, TLK2, MTMR9, TBC1D14, FOXK1, EIF4G2, MCL1	1238	54	19308	2.59935	1	0.615216	0.611449
	GOTERM_BP_DIRECT	GO:0071333~cellular response to glucose stimulus	12	0.915332	0.0211528	UNC13B, SMAD4, CASR, LIN28A, TRA2B, ZBTB20, PDK3, NPTX1, ZNF236, SLC12A6, SOX4, ICAM1	1238	86	19308	2.1762	1	0.615216	0.611449
	GOTERM_BP_DIRECT	GO:0035725~sodium ion transmembrane transport	14	1.06789	0.022063	SLC6A11, SLC6A2, SLC4A4, SLC8A1, SLC6A4, SLC4A7, CACNA1I, SLC4A8, ASIC4, WNK1, SCN8A, CHP1, SCN3A, CNNM4	1238	109	19308	2.00317	1	0.615216	0.611449
	GOTERM_BP_DIRECT	GO:2000177~regulation of neural precursor cell proliferation	4	0.305111	0.0224022	TRIM71, NF2, FOXO1, PTBP2	1238	10	19308	6.23845	1	0.615216	0.611449
	GOTERM_BP_DIRECT	GO:0044320~cellular response to leptin stimulus	4	0.305111	0.0224022	CCNA2, NR4A3, STAT3, PTEN	1238	10	19308	6.23845	1	0.615216	0.611449
	GOTERM_BP_DIRECT	GO:0030033~microvillus assembly	4	0.305111	0.0224022	RAP2A, STK26, TNIK, RAPGEF6	1238	10	19308	6.23845	1	0.615216	0.611449
	GOTERM_BP_DIRECT	GO:0035871~protein K11-linked deubiquitination	4	0.305111	0.0224022	USP37, OTUD7B, YOD1, OTUD3	1238	10	19308	6.23845	1	0.615216	0.611449
	GOTERM_BP_DIRECT	GO:0097094~craniofacial suture morphogenesis	4	0.305111	0.0224022	MMP14, MMP16, RAB23, FOXN3	1238	10	19308	6.23845	1	0.615216	0.611449
	GOTERM_BP_DIRECT	GO:0030953~astral microtubule organization	4	0.305111	0.0224022	DLG1, TPPP, CLASP1, KPNB1	1238	10	19308	6.23845	1	0.615216	0.611449
	GOTERM_BP_DIRECT	GO:0035148~tube formation	4	0.305111	0.0224022	BCL2L11, ATOH8, DAB2IP, VEGFA	1238	10	19308	6.23845	1	0.615216	0.611449
	GOTERM_BP_DIRECT	GO:0006614~SRP-dependent cotranslational protein targeting to membrane	4	0.305111	0.0224022	SEC61A1, SRP19, SRP72, SSR3	1238	10	19308	6.23845	1	0.615216	0.611449
	GOTERM_BP_DIRECT	GO:0001893~maternal placenta development	4	0.305111	0.0224022	STOX2, DAZAP1, BMPR2, NR2F2	1238	10	19308	6.23845	1	0.615216	0.611449
	GOTERM_BP_DIRECT	GO:0014909~smooth muscle cell migration	4	0.305111	0.0224022	ABHD2, ITGB3, SEMA6D, ARPC5	1238	10	19308	6.23845	1	0.615216	0.611449
	GOTERM_BP_DIRECT	GO:0044829~positive regulation by host of viral genome replication	4	0.305111	0.0224022	EEF1A1, VAPB, NUCKS1, PPIB	1238	10	19308	6.23845	1	0.615216	0.611449
	GOTERM_BP_DIRECT	GO:0030522~intracellular receptor signaling pathway	7	0.533944	0.0224026	NR4A3, STAT3, NR1D2, RORB, NR2F2, PPARA, NR2C2	1238	35	19308	3.11922	1	0.615216	0.611449
	GOTERM_BP_DIRECT	GO:0003186~tricuspid valve morphogenesis	3	0.228833	0.02256	BMPR2, BMPR1A, TGFBR2	1238	4	19308	11.6971	1	0.615216	0.611449
	GOTERM_BP_DIRECT	GO:0090400~stress-induced premature senescence	3	0.228833	0.02256	CDKN1A, MAPK14, SIRT1	1238	4	19308	11.6971	1	0.615216	0.611449
	GOTERM_BP_DIRECT	GO:2000111~positive regulation of macrophage apoptotic process	3	0.228833	0.02256	MEF2C, CDKN2A, SIRT1	1238	4	19308	11.6971	1	0.615216	0.611449
	GOTERM_BP_DIRECT	GO:0009749~response to glucose	11	0.839054	0.0227808	SMAD2, GJA1, EIF2B2, ACVR1C, ENSA, PTEN, TXNIP, RASAL2, SLC8A1, TXN2, TGFBR2	1238	76	19308	2.25733	1	0.615216	0.611449
	GOTERM_BP_DIRECT	GO:0008045~motor neuron axon guidance	6	0.457666	0.0228097	EPHA4, EGR2, KIF5C, SEMA3A, RHOH, RNF165	1238	26	19308	3.59911	1	0.615216	0.611449
	GOTERM_BP_DIRECT	GO:0051000~positive regulation of nitric-oxide synthase activity	6	0.457666	0.0228097	SCARB1, GCH1, NOS1AP, KRAS, CALM1, ESR1	1238	26	19308	3.59911	1	0.615216	0.611449
	GOTERM_BP_DIRECT	GO:0007626~locomotory behavior	12	0.915332	0.0228628	RASD2, GRM5, NEGR1, ANKH, SLC1A1, PTEN, DDHD2, ELAVL4, NRG1, ATP7A, SOBP, ADCY5	1238	87	19308	2.15119	1	0.615216	0.611449
	GOTERM_BP_DIRECT	GO:0019827~stem cell population maintenance	9	0.686499	0.0230796	DDX6, LIN28A, SALL4, STAT3, NANOG, EIF4E, TPT1, TBX3, BMPR1A	1238	55	19308	2.55209	1	0.617543	0.613762
	GOTERM_BP_DIRECT	GO:0043407~negative regulation of MAP kinase activity	8	0.610221	0.0233252	PTPN1, SPRY4, DAB2IP, SPRY3, PTPRJ, IRAK3, LAX1, BMP7	1238	45	19308	2.77264	1	0.620608	0.616808
	GOTERM_BP_DIRECT	GO:0006511~ubiquitin-dependent protein catabolic process	28	2.13577	0.0241016	USP13, USP37, CUL3, ARRB1, CBL, ATXN3, C18ORF25, RNF217, PSMF1, USP25, USP47, UBE2H, ANKIB1, USP49, AREL1, UBE2I, USP9X, SIAH1, RC3H1, KLHL3, WWP2, USP28, UBE2R2, KCTD10, MDM2, UBE2N, RLIM, TRIP12	1238	282	19308	1.54855	1	0.637683	0.633778
	GOTERM_BP_DIRECT	GO:0051145~smooth muscle cell differentiation	5	0.381388	0.0249047	MEF2C, MYOCD, MRTFB, NPNT, TBX3	1238	18	19308	4.33226	1	0.644622	0.640675
	GOTERM_BP_DIRECT	GO:2001224~positive regulation of neuron migration	5	0.381388	0.0249047	ZNF609, SEMA3A, DAB2IP, NSMF, FBXO31	1238	18	19308	4.33226	1	0.644622	0.640675
	GOTERM_BP_DIRECT	GO:0002063~chondrocyte development	5	0.381388	0.0249047	BMPR2, FGF18, BMPR1B, SULF1, RUNX2	1238	18	19308	4.33226	1	0.644622	0.640675
	GOTERM_BP_DIRECT	GO:0043524~negative regulation of neuron apoptotic process	18	1.373	0.0249083	GABRB2, DRAXIN, MEF2C, SLC1A1, ARRB1, ARRB2, HIPK2, MECP2, TOX3, NMNAT1, GDNF, CCND1, AXL, RASA1, BIRC5, KRAS, IL6ST, CPEB4	1238	158	19308	1.77677	1	0.644622	0.640675
	GOTERM_BP_DIRECT	GO:0007095~mitotic G2 DNA damage checkpoint	7	0.533944	0.0254714	CDKN1A, TAOK1, CHEK1, HMGA2, ATM, BRCA1, FOXN3	1238	36	19308	3.03258	1	0.655612	0.651598
	GOTERM_BP_DIRECT	GO:0030335~positive regulation of cell migration	26	1.98322	0.0257317	CD274, CSF1R, LRRC15, FLT1, ONECUT2, SEMA3A, SYNPO2, CCAR1, MGAT5, GCNT2, S1PR1, HAS2, EPHB2, ZNF268, EPHA4, HGF, SEMA6D, NTRK3, STAT3, ADAM10, PRKCA, SEMA4G, VEGFA, TIAM1, MMP14, ATM	1238	258	19308	1.5717	1	0.65873	0.654697
	GOTERM_BP_DIRECT	GO:0030890~positive regulation of B cell proliferation	8	0.610221	0.0260414	VAV3, MEF2C, CDKN1A, TFRC, SLC39A10, TNFRSF13C, EPHB2, PRLR	1238	46	19308	2.71237	1	0.663077	0.659017
	GOTERM_BP_DIRECT	GO:0034332~adherens junction organization	6	0.457666	0.0265596	CDC42, EFNB2, EPHA4, CDH1, ADAM10, CDH8	1238	27	19308	3.46581	1	0.665535	0.66146
	GOTERM_BP_DIRECT	GO:0036120~cellular response to platelet-derived growth factor stimulus	6	0.457666	0.0265596	CCNA2, CREB1, ITGB3, HAS2, CBL, ATP7A	1238	27	19308	3.46581	1	0.665535	0.66146
	GOTERM_BP_DIRECT	GO:0071385~cellular response to glucocorticoid stimulus	6	0.457666	0.0265596	REST, BCL2L11, FLT3, NR3C1, ZFP36L2, ZFP36L1	1238	27	19308	3.46581	1	0.665535	0.66146
	GOTERM_BP_DIRECT	GO:0007165~signal transduction	99	7.55149	0.0276755	FAM13B, NR3C1, IPO7, GJA1, RPS6KA6, RASSF2, RASSF3, DPYSL5, GRB10, CCN4, PRKACB, SH3GL2, GUCY1A2, IGFBP5, KCNK10, IGFBP2, ANK2, GAPVD1, HPCAL4, ZFYVE16, ULK2, PGR, CD226, CLOCK, CSF1R, CD274, NDRG3, CREM, ITPR1, AGAP1, CREBL2, RASAL2, KALRN, SAV1, RAP1B, CACNA1I, FAM83F, RACGAP1, ABL2, SRGAP1, TNFSF15, THAP12, TNFRSF10B, ARHGAP26, ESR1, ESR2, IGF2R, TNFRSF10D, EXT1, MAVS, PLCXD3, NR4A3, GDNF, WNK…	1238	1267	19308	1.21864	1	0.686091	0.68189
	GOTERM_BP_DIRECT	GO:0007265~Ras protein signal transduction	12	0.915332	0.0285973	CCNA2, CDKN1A, MRAS, CDKN2A, CDK2, G3BP2, KRAS, USP28, TP53, RAPGEF6, RAPGEFL1, RALGPS2	1238	90	19308	2.07948	1	0.686091	0.68189
	GOTERM_BP_DIRECT	GO:0050680~negative regulation of epithelial cell proliferation	10	0.762777	0.0288803	TGFBR3, FLCN, DLG1, DUSP10, B4GALT1, CDK6, A4GNT, DAB2IP, PTEN, SAV1	1238	68	19308	2.29355	1	0.686091	0.68189
	GOTERM_BP_DIRECT	GO:0016925~protein sumoylation	8	0.610221	0.0289656	EGR2, UBE2I, SLF2, SUMO3, MDM2, RANGAP1, PIAS2, PIAS1	1238	47	19308	2.65466	1	0.686091	0.68189
	GOTERM_BP_DIRECT	GO:0071679~commissural neuron axon guidance	4	0.305111	0.0293617	GDNF, NFIB, EPHB2, VEGFA	1238	11	19308	5.67132	1	0.686091	0.68189
	GOTERM_BP_DIRECT	GO:0030518~intracellular steroid hormone receptor signaling pathway	4	0.305111	0.0293617	PGR, NR3C1, ESR1, ESR2	1238	11	19308	5.67132	1	0.686091	0.68189
	GOTERM_BP_DIRECT	GO:0010586~miRNA metabolic process	4	0.305111	0.0293617	TRIM71, AGO4, AGO2, DICER1	1238	11	19308	5.67132	1	0.686091	0.68189
	GOTERM_BP_DIRECT	GO:2000727~positive regulation of cardiac muscle cell differentiation	4	0.305111	0.0293617	EFNB2, MEF2C, MYOCD, ARRB2	1238	11	19308	5.67132	1	0.686091	0.68189
	GOTERM_BP_DIRECT	GO:0010389~regulation of G2/M transition of mitotic cell cycle	4	0.305111	0.0293617	CTC1, CDKN1A, CDKN2A, CDK2	1238	11	19308	5.67132	1	0.686091	0.68189
	GOTERM_BP_DIRECT	GO:0032958~inositol phosphate biosynthetic process	4	0.305111	0.0293617	IPPK, ITPKC, PPIP5K2, IP6K1	1238	11	19308	5.67132	1	0.686091	0.68189
	GOTERM_BP_DIRECT	GO:0060055~angiogenesis involved in wound healing	4	0.305111	0.0293617	B4GALT1, ITGB3, PRCP, ETS1	1238	11	19308	5.67132	1	0.686091	0.68189
	GOTERM_BP_DIRECT	GO:0072091~regulation of stem cell proliferation	4	0.305111	0.0293617	AGO3, NF2, ZFP36L1, TGFBR2	1238	11	19308	5.67132	1	0.686091	0.68189
	GOTERM_BP_DIRECT	GO:0036302~atrioventricular canal development	4	0.305111	0.0293617	SMAD4, CHD7, HAS2, TBX3	1238	11	19308	5.67132	1	0.686091	0.68189
	GOTERM_BP_DIRECT	GO:0061178~regulation of insulin secretion involved in cellular response to glucose stimulus	5	0.381388	0.0299875	TIAM1, BIRC5, EFNA5, CDK16, ADCY5	1238	19	19308	4.10424	1	0.686091	0.68189
	GOTERM_BP_DIRECT	GO:0042326~negative regulation of phosphorylation	5	0.381388	0.0299875	CDKN1A, CDKN2A, GRB10, SIRT1, BMP7	1238	19	19308	4.10424	1	0.686091	0.68189
	GOTERM_BP_DIRECT	GO:0010039~response to iron ion	5	0.381388	0.0299875	CCND1, TFRC, SLC11A2, MDM2, CPOX	1238	19	19308	4.10424	1	0.686091	0.68189
	GOTERM_BP_DIRECT	GO:0010243~response to organonitrogen compound	5	0.381388	0.0299875	NCOR2, CDKN1A, CCND1, FLT3, TNIK	1238	19	19308	4.10424	1	0.686091	0.68189
	GOTERM_BP_DIRECT	GO:0003161~cardiac conduction system development	5	0.381388	0.0299875	CDC42, GJA1, SMAD4, NRG1, BMPR1A	1238	19	19308	4.10424	1	0.686091	0.68189
	GOTERM_BP_DIRECT	GO:0009966~regulation of signal transduction	9	0.686499	0.0307459	CNKSR2, SOCS2, PTPN1, IGFBPL1, CNKSR3, SPRY3, AFAP1, ZMYND11, CDK13	1238	58	19308	2.42009	1	0.70006	0.695773
	GOTERM_BP_DIRECT	GO:0007417~central nervous system development	17	1.29672	0.0310419	NCKAP1, EIF2B2, CHD7, PTEN, JRKL, MSI2, KALRN, HPCAL4, TBX3, DCLK1, HAPLN1, RPS6KA6, VCAN, NPTX1, SOX6, JARID2, SH3GL2	1238	150	19308	1.76756	1	0.703418	0.699111
	GOTERM_BP_DIRECT	GO:0001974~blood vessel remodeling	7	0.533944	0.0324187	EXT1, MEF2C, BMPR2, AXL, CHD7, MDM2, ATP7A	1238	38	19308	2.87297	1	0.727654	0.723198
	GOTERM_BP_DIRECT	GO:0045746~negative regulation of Notch signaling pathway	7	0.533944	0.0324187	MMP14, FBXW7, WWP2, ARRB1, CBFA2T2, BMP7, DLK1	1238	38	19308	2.87297	1	0.727654	0.723198
	GOTERM_BP_DIRECT	GO:0001701~in utero embryonic development	22	1.67811	0.032756	SMAD2, SMAD4, MBNL1, ELL, RTCB, CHD7, WNT9B, ADAM10, OTUD7B, YBX3, TANC2, TBX3, TGFBR2, AMOT, VEGFA, FLCN, BCL2L11, ADAMTS3, GNA12, ATP7A, TP53, BMPR1A	1238	213	19308	1.61087	1	0.731758	0.727277
	GOTERM_BP_DIRECT	GO:0001525~angiogenesis	25	1.90694	0.0338907	CLIC4, PANK2, NRP2, FLT1, PTEN, TGFA, AMOT, ESM1, S1PR1, EPHB2, PKNOX1, SLC12A6, VAV3, DAB2IP, PRKCA, VEZF1, MAPK14, SIRT1, VEGFA, TGFBR3, MMP14, FGF18, ANGPTL2, AMOTL2, AMOTL1	1238	252	19308	1.54723	1	0.732033	0.727551
	GOTERM_BP_DIRECT	GO:0045766~positive regulation of angiogenesis	18	1.373	0.0340733	FLT1, HGF, ITGB3, STAT3, CYBB, HMGA2, PRKCA, BRCA1, ETS1, SIRT1, HIPK2, TGFBR2, WARS2, VEGFA, SP1, FGF18, AGO2, ITGB8	1238	164	19308	1.71177	1	0.732033	0.727551
	GOTERM_BP_DIRECT	GO:0051056~regulation of small GTPase mediated signal transduction	14	1.06789	0.0345906	PLEKHG3, VAV3, ARHGEF12, FAM13B, ARHGEF25, ITSN1, ARHGAP26, KALRN, AMOT, TIAM1, FGD4, AKAP13, RALGAPB, RACGAP1	1238	116	19308	1.88229	1	0.732033	0.727551
	GOTERM_BP_DIRECT	GO:0090630~activation of GTPase activity	15	1.14416	0.0348193	RABGAP1L, RABGAP1, ARHGEF26, NTRK3, AGAP1, TSC1, RANGAP1, TIAM1, TBCK, RALGAPB, EIF5, TBC1D4, TBC1D14, TBC1D12, EVI5	1238	128	19308	1.82767	1	0.732033	0.727551
	GOTERM_BP_DIRECT	GO:0042981~regulation of apoptotic process	24	1.83066	0.0350247	TNFAIP8, FLT3, XIAP, TNFRSF10B, ETS1, ESR1, SIRT1, TOX3, GJA1, BCL2L11, RASSF3, TRAF3, STK26, SERBP1, ANP32E, TNFAIP8L1, ATM, NF2, TP53, DEDD, TPT1, RBM10, CTSB, MCL1	1238	240	19308	1.55961	1	0.732033	0.727551
	GOTERM_BP_DIRECT	GO:0009410~response to xenobiotic stimulus	24	1.83066	0.0350247	VAV3, USP47, HDAC2, SLC12A5, CCNT1, SLC1A1, IGFBP2, CYBB, TGFA, SLC6A11, OXSR1, SLC6A2, SLC8A1, SLC6A4, TXN2, TGFBR2, CDK9, RAD51, CREB1, CCND1, CDH1, GNA12, TXNIP, KCNK3	1238	240	19308	1.55961	1	0.732033	0.727551
	GOTERM_BP_DIRECT	GO:0050673~epithelial cell proliferation	8	0.610221	0.035461	FLCN, B4GALT1, HGF, A4GNT, C6ORF89, RUNX2, BMPR1A, SAV1	1238	49	19308	2.54631	1	0.732033	0.727551
	GOTERM_BP_DIRECT	GO:0046889~positive regulation of lipid biosynthetic process	5	0.381388	0.0356376	CREB1, ZBTB20, CREBL2, SORBS1, PPARA	1238	20	19308	3.89903	1	0.732033	0.727551
	GOTERM_BP_DIRECT	GO:0048513~animal organ development	5	0.381388	0.0356376	NRG3, SPRY4, SPRY3, NRG1, SOBP	1238	20	19308	3.89903	1	0.732033	0.727551
	GOTERM_BP_DIRECT	GO:0007212~dopamine receptor signaling pathway	5	0.381388	0.0356376	SLC1A1, ARRB2, NSG1, GNB5, ARPP19	1238	20	19308	3.89903	1	0.732033	0.727551
	GOTERM_BP_DIRECT	GO:0030889~negative regulation of B cell proliferation	5	0.381388	0.0356376	CDKN2A, PTEN, PAWR, RC3H1, ATM	1238	20	19308	3.89903	1	0.732033	0.727551
	GOTERM_BP_DIRECT	GO:0070935~3'-UTR-mediated mRNA stabilization	5	0.381388	0.0356376	ANGEL2, ELAVL4, MAPK14, YBX3, RBM10	1238	20	19308	3.89903	1	0.732033	0.727551
	GOTERM_BP_DIRECT	GO:0007171~activation of transmembrane receptor protein tyrosine kinase activity	5	0.381388	0.0356376	NRG3, TGFA, NRG1, EFNA5, PRLR	1238	20	19308	3.89903	1	0.732033	0.727551
	GOTERM_BP_DIRECT	GO:0099525~presynaptic dense core vesicle exocytosis	3	0.228833	0.0360143	UNC13B, UNC13A, SYT6	1238	5	19308	9.35767	1	0.732033	0.727551
	GOTERM_BP_DIRECT	GO:0072178~nephric duct morphogenesis	3	0.228833	0.0360143	EFNB2, EPHA4, EPHA7	1238	5	19308	9.35767	1	0.732033	0.727551
	GOTERM_BP_DIRECT	GO:0090461~glutamate homeostasis	3	0.228833	0.0360143	SLC1A1, KCTD7, GLS	1238	5	19308	9.35767	1	0.732033	0.727551
	GOTERM_BP_DIRECT	GO:0090335~regulation of brown fat cell differentiation	3	0.228833	0.0360143	FTO, DUSP10, SIRT1	1238	5	19308	9.35767	1	0.732033	0.727551
	GOTERM_BP_DIRECT	GO:0010991~negative regulation of SMAD protein complex assembly	3	0.228833	0.0360143	PPM1A, PMEPA1, LDLRAD4	1238	5	19308	9.35767	1	0.732033	0.727551
	GOTERM_BP_DIRECT	GO:0048549~positive regulation of pinocytosis	3	0.228833	0.0360143	CDC42, AXL, ANKFY1	1238	5	19308	9.35767	1	0.732033	0.727551
	GOTERM_BP_DIRECT	GO:0021637~trigeminal nerve structural organization	3	0.228833	0.0360143	SEMA3A, PLXNA4, PLXNA3	1238	5	19308	9.35767	1	0.732033	0.727551
	GOTERM_BP_DIRECT	GO:0055012~ventricular cardiac muscle cell differentiation	3	0.228833	0.0360143	MEF2C, MYOCD, NRG1	1238	5	19308	9.35767	1	0.732033	0.727551
	GOTERM_BP_DIRECT	GO:0046326~positive regulation of glucose import	7	0.533944	0.0363113	OSBPL8, CREBL2, SORBS1, MAPK14, ADIPOR2, ARPP19, APPL1	1238	39	19308	2.7993	1	0.733467	0.728976
	GOTERM_BP_DIRECT	GO:0045597~positive regulation of cell differentiation	9	0.686499	0.0367296	GHR, SMARCD1, CDX2, GDNF, DPF3, NF2, BMPR1B, ARID1B, ZNF268	1238	60	19308	2.33942	1	0.733467	0.728976
	GOTERM_BP_DIRECT	GO:0042475~odontogenesis of dentin-containing tooth	9	0.686499	0.0367296	HDAC2, BCL2L11, BCL11B, NF2, BMP7, TP63, ACVR2A, RUNX2, BMPR1A	1238	60	19308	2.33942	1	0.733467	0.728976
	GOTERM_BP_DIRECT	GO:0016197~endosomal transport	10	0.762777	0.0368769	RAB10, ZFYVE16, ITSN1, CLEC16A, ANKFY1, NSG1, TMCC1, AP5B1, RBSN, DCLK1	1238	71	19308	2.19664	1	0.733467	0.728976
	GOTERM_BP_DIRECT	GO:0050927~positive regulation of positive chemotaxis	4	0.305111	0.0373238	CASR, NTRK3, S1PR1, VEGFA	1238	12	19308	5.19871	1	0.733467	0.728976
	GOTERM_BP_DIRECT	GO:1990314~cellular response to insulin-like growth factor stimulus	4	0.305111	0.0373238	CCNA2, CREB1, ITGB3, PTEN	1238	12	19308	5.19871	1	0.733467	0.728976
	GOTERM_BP_DIRECT	GO:1903818~positive regulation of voltage-gated potassium channel activity	4	0.305111	0.0373238	KCNC1, KCNA1, LRRC55, KCNK3	1238	12	19308	5.19871	1	0.733467	0.728976
	GOTERM_BP_DIRECT	GO:0044794~positive regulation by host of viral process	4	0.305111	0.0373238	CSF1R, ZNF502, PPIB, IGF2R	1238	12	19308	5.19871	1	0.733467	0.728976
	GOTERM_BP_DIRECT	GO:0010718~positive regulation of epithelial to mesenchymal transition	8	0.610221	0.0390424	SMAD2, TIAM1, SMAD4, HDAC2, GCNT2, BMP7, TGFBR2, BCL9L	1238	50	19308	2.49538	1	0.757807	0.753166
	GOTERM_BP_DIRECT	GO:0010862~positive regulation of pathway-restricted SMAD protein phosphorylation	8	0.610221	0.0390424	GDF11, SMAD4, BMPR2, BMP8B, BMP7, ACVR2A, BMPR1A, TGFBR2	1238	50	19308	2.49538	1	0.757807	0.753166
	GOTERM_BP_DIRECT	GO:0043536~positive regulation of blood vessel endothelial cell migration	8	0.610221	0.0390424	SP1, FGF18, PRKCA, HMGB1, ETS1, SIRT1, AMOT, VEGFA	1238	50	19308	2.49538	1	0.757807	0.753166
	GOTERM_BP_DIRECT	GO:0007283~spermatogenesis	40	3.05111	0.0399419	HERPUD2, DAZAP1, NDRG3, WDR48, PCDH11Y, CREM, NR2C2, YBX3, DUSP13, HOXA10, GOLGA3, GJA1, BCL2L11, RACGAP1, SKIL, MYBL1, DEDD, TP63, TCFL5, BRD2, SMAD4, CRTAP, PCYT1B, ODF1, SIAH1, ATRX, ADAM10, PAX5, SIRT1, RAD23B, IGF2R, ACVR2A, PIAS1, DNM2, KATNAL1, AXL, ACOX1, CLOCK, PAFAH1B2, CDK16	1238	456	19308	1.36808	1	0.765161	0.760476
	GOTERM_BP_DIRECT	GO:0051216~cartilage development	9	0.686499	0.039996	PRRX1, CREB3L2, BMP8B, ITGB8, SOX6, ATP7A, SULF1, BMP7, CD44	1238	61	19308	2.30107	1	0.765161	0.760476
	GOTERM_BP_DIRECT	GO:2000773~negative regulation of cellular senescence	6	0.457666	0.0400676	CDK6, RBL1, PTEN, HMGA2, SIRT1, TP63	1238	30	19308	3.11922	1	0.765161	0.760476
	GOTERM_BP_DIRECT	GO:0048010~vascular endothelial growth factor receptor signaling pathway	6	0.457666	0.0400676	FLT1, AXL, FGF18, MAPK14, SULF1, VEGFA	1238	30	19308	3.11922	1	0.765161	0.760476
	GOTERM_BP_DIRECT	GO:0050731~positive regulation of peptidyl-tyrosine phosphorylation	12	0.915332	0.0403332	GHR, IL11, HGF, ITGB3, PTPRJ, ARRB2, EFNA5, IL6R, TP53, CD44, ICAM1, VEGFA	1238	95	19308	1.97004	1	0.767141	0.762443
	GOTERM_BP_DIRECT	GO:1900181~negative regulation of protein localization to nucleus	5	0.381388	0.0418598	ILRUN, FLCN, DCLK2, OTUD7B, DCLK1	1238	21	19308	3.71336	1	0.792992	0.788136
	GOTERM_BP_DIRECT	GO:0033674~positive regulation of kinase activity	10	0.762777	0.0429773	EPHA4, CSF1R, DSTYK, EPHA7, FLT1, FLT3, AXL, NTRK3, EPHB2, CD44	1238	73	19308	2.13646	1	0.810919	0.805954
	GOTERM_BP_DIRECT	GO:0001764~neuron migration	14	1.06789	0.0436965	MEF2C, USP9X, DCC, SEMA3A, NTRK3, NAV1, NRG1, NR2F2, PHOX2B, DCLK1, AXL, NEO1, MARK2, PAFAH1B1	1238	120	19308	1.81955	1	0.811564	0.806594
	GOTERM_BP_DIRECT	GO:0001666~response to hypoxia	19	1.44928	0.0443338	MYOCD, SMAD4, TFRC, SLC11A2, ITPR1, LIMD1, ETS1, SLC6A4, TXN2, TGFBR2, VEGFA, TGFBR3, MECP2, MMP14, REST, CREB1, MYB, ATM, PPARA	1238	182	19308	1.62817	1	0.811564	0.806594
	GOTERM_BP_DIRECT	GO:0032868~response to insulin	11	0.839054	0.0448266	EGR2, ACVR1C, MAX, GOT2, IGFBP2, GRB10, TSC1, MAPK14, PPARA, SIRT1, ICAM1	1238	85	19308	2.01832	1	0.811564	0.806594
	GOTERM_BP_DIRECT	GO:2000648~positive regulation of stem cell proliferation	7	0.533944	0.0449627	GJA1, PRRX1, HMGA2, NANOG, TP63, RUNX2, TBX3	1238	41	19308	2.66275	1	0.811564	0.806594
	GOTERM_BP_DIRECT	GO:0071479~cellular response to ionizing radiation	7	0.533944	0.0449627	CDKN1A, RAD51, BRCA1, MAPK14, SIRT1, TP53, CLOCK	1238	41	19308	2.66275	1	0.811564	0.806594
	GOTERM_BP_DIRECT	GO:0006446~regulation of translational initiation	6	0.457666	0.0453459	CTIF, EIF2B2, EIF5, EIF4B, EIF4G2, EIF1	1238	31	19308	3.0186	1	0.811564	0.806594
	GOTERM_BP_DIRECT	GO:0051402~neuron apoptotic process	10	0.762777	0.0462673	EPHA7, MAX, AXL, SIAH1, XIAP, KRAS, ATM, TP53, TP63, HIPK2	1238	74	19308	2.10758	1	0.811564	0.806594
	GOTERM_BP_DIRECT	GO:0002087~regulation of respiratory gaseous exchange by neurological system process	4	0.305111	0.0462674	MECP2, GLRA1, PHOX2B, GLS	1238	13	19308	4.79881	1	0.811564	0.806594
	GOTERM_BP_DIRECT	GO:0002064~epithelial cell development	4	0.305111	0.0462674	B4GALT1, ONECUT2, ESR1, TP63	1238	13	19308	4.79881	1	0.811564	0.806594
	GOTERM_BP_DIRECT	GO:0038066~p38MAPK cascade	4	0.305111	0.0462674	MAP3K20, MAPK14, MAP3K7, ZFP36L1	1238	13	19308	4.79881	1	0.811564	0.806594
	GOTERM_BP_DIRECT	GO:0031571~mitotic G1 DNA damage checkpoint	4	0.305111	0.0462674	CCND1, CDK2, TP53, FBXO31	1238	13	19308	4.79881	1	0.811564	0.806594
	GOTERM_BP_DIRECT	GO:0060411~cardiac septum morphogenesis	4	0.305111	0.0462674	CHD7, MDM2, TP53, BMP7	1238	13	19308	4.79881	1	0.811564	0.806594
	GOTERM_BP_DIRECT	GO:2001223~negative regulation of neuron migration	4	0.305111	0.0462674	NRG3, NEXMIF, STAT3, NRG1	1238	13	19308	4.79881	1	0.811564	0.806594
	GOTERM_BP_DIRECT	GO:0051168~nuclear export	4	0.305111	0.0462674	AKAP13, UBE2I, ATXN1, RANGAP1	1238	13	19308	4.79881	1	0.811564	0.806594
	GOTERM_BP_DIRECT	GO:0045815~positive regulation of gene expression, epigenetic	4	0.305111	0.0462674	SMARCD1, CHEK1, PADI2, ARID1B	1238	13	19308	4.79881	1	0.811564	0.806594
	GOTERM_BP_DIRECT	GO:0007398~ectoderm development	4	0.305111	0.0462674	AMER2, NF2, STX2, BMPR1A	1238	13	19308	4.79881	1	0.811564	0.806594
	GOTERM_BP_DIRECT	GO:0042659~regulation of cell fate specification	4	0.305111	0.0462674	HDAC2, MTA3, GATAD2B, GATAD2A	1238	13	19308	4.79881	1	0.811564	0.806594
	GOTERM_BP_DIRECT	GO:0006825~copper ion transport	4	0.305111	0.0462674	SLC31A2, SLC11A2, FKBP4, ATP7A	1238	13	19308	4.79881	1	0.811564	0.806594
	GOTERM_BP_DIRECT	GO:0035331~negative regulation of hippo signaling	4	0.305111	0.0462674	WWC2, LIMD1, MAPK14, VGLL4	1238	13	19308	4.79881	1	0.811564	0.806594
	GOTERM_BP_DIRECT	GO:0030968~endoplasmic reticulum unfolded protein response	8	0.610221	0.0468943	HERPUD2, PTPN1, CCND1, ATF6B, VAPB, STC2, CREB3L2, YOD1	1238	52	19308	2.3994	1	0.817009	0.812006
	GOTERM_BP_DIRECT	GO:0071902~positive regulation of protein serine/threonine kinase activity	9	0.686499	0.0470953	CSF1R, BMPR2, TAOK1, DAB2IP, PIM1, HMGA2, CALM1, BMPR1B, BMPR1A	1238	63	19308	2.22802	1	0.817009	0.812006
	GOTERM_BP_DIRECT	GO:0043525~positive regulation of neuron apoptotic process	9	0.686499	0.0470953	BACE1, CDC42, EPHA7, BCL2L11, MYB, ATM, PAK3, NR3C1, TP53	1238	63	19308	2.22802	1	0.817009	0.812006
	GOTERM_BP_DIRECT	GO:0006417~regulation of translation	11	0.839054	0.0479416	RPS14, GRM5, BCLAF1, CNOT6L, ZNF706, RPL10, AGO1, TSC1, MSI2, EIF4E, QKI	1238	86	19308	1.99485	1	0.828172	0.823101
	GOTERM_BP_DIRECT	GO:0000226~microtubule cytoskeleton organization	15	1.14416	0.048296	GAS2L3, TBCEL, DCLK2, TTLL7, ATXN3, WEE1, SON, KIF2A, ATXN7, TAOK1, BIRC5, TACC1, CLASP1, MARK2, PAFAH1B1	1238	134	19308	1.74583	1	0.828172	0.823101
	GOTERM_BP_DIRECT	GO:0002755~MyD88-dependent toll-like receptor signaling pathway	5	0.381388	0.048655	IRAK2, TLR10, IRAK3, IRAK4, MAP3K7	1238	22	19308	3.54457	1	0.828172	0.823101
	GOTERM_BP_DIRECT	GO:0006977~DNA damage response, signal transduction by p53 class mediator resulting in cell cycle arrest	5	0.381388	0.048655	CDKN1A, MDM2, ATM, TP53, SOX4	1238	22	19308	3.54457	1	0.828172	0.823101
	GOTERM_BP_DIRECT	GO:0051443~positive regulation of ubiquitin-protein transferase activity	5	0.381388	0.048655	FBXW7, DCUN1D3, ARRDC3, DCUN1D1, UBE2N	1238	22	19308	3.54457	1	0.828172	0.823101
	GOTERM_BP_DIRECT	GO:0046330~positive regulation of JNK cascade	12	0.915332	0.048788	CDC42, RASSF2, TRAF3, SEMA3A, RB1CC1, TAOK1, DAB2IP, DIXDC1, XIAP, TNIK, HMGB1, HIPK2	1238	98	19308	1.90973	1	0.828172	0.823101
	GOTERM_BP_DIRECT	GO:0010508~positive regulation of autophagy	10	0.762777	0.0497206	FLCN, RB1CC1, TP53INP1, ULK2, HMGB1, PIK3C2A, ATG13, TRIM65, FOXO1, CDK16	1238	75	19308	2.07948	1	0.830906	0.825818
	GOTERM_BP_DIRECT	GO:0008285~negative regulation of cell proliferation	40	3.05111	0.0500725	CSF1R, CDKN1A, RARG, B4GALT1, PTEN, PTPRJ, PPM1D, ETS1, TMEM127, RB1CC1, TP53INP1, QSOX1, FNIP1, SOX7, ZNF268, SOX4, RBM10, SMAD2, GDF11, MYOCD, SMAD4, BCL11B, CDKN2A, STAT3, DAB2IP, THAP12, TSC1, ETV3, BMP7, ATG13, PHOX2B, AGBL4, REST, CDK6, ASPH, ALDH1A2, MDM4, IRF6, NF2, TP53	1238	464	19308	1.34449	1	0.830906	0.825818
	GOTERM_BP_DIRECT	GO:1901215~negative regulation of neuron death	9	0.686499	0.0509342	GHR, CREB1, NMNAT1, PSMC1, STAT3, REL, CBL, PPARA, SIRT1	1238	64	19308	2.1932	1	0.830906	0.825818
	GOTERM_BP_DIRECT	GO:0046856~phosphatidylinositol dephosphorylation	6	0.457666	0.0510188	MTMR2, MTMR3, MTMR12, MTMR11, PTEN, MTMR9	1238	32	19308	2.92427	1	0.830906	0.825818
	GOTERM_BP_DIRECT	GO:0009058~biosynthetic process	6	0.457666	0.0510188	PCYT1B, SPTLC1, NMNAT1, SPTLC3, GOT2, PBLD	1238	32	19308	2.92427	1	0.830906	0.825818
	GOTERM_BP_DIRECT	GO:0042771~intrinsic apoptotic signaling pathway in response to DNA damage by p53 class mediator	6	0.457666	0.0510188	CDKN1A, USP28, SIRT1, TP53, TP63, HIPK2	1238	32	19308	2.92427	1	0.830906	0.825818
	GOTERM_BP_DIRECT	GO:0043124~negative regulation of I-kappaB kinase/NF-kappaB signaling	8	0.610221	0.0511717	PPM1A, CARD19, DAB2IP, OTUD7B, RHOH, ZMYND11, ESR1, SIRT1	1238	53	19308	2.35413	1	0.830906	0.825818
	GOTERM_BP_DIRECT	GO:2000045~regulation of G1/S transition of mitotic cell cycle	8	0.610221	0.0511717	SMARCD1, CDKN1A, CCND1, BCL7A, CDKN2A, DPF3, ARID1B, APPL1	1238	53	19308	2.35413	1	0.830906	0.825818
	GOTERM_BP_DIRECT	GO:0000079~regulation of cyclin-dependent protein serine/threonine kinase activity	8	0.610221	0.0511717	CCNA2, CDKN1A, CCNT2, CCND1, CCNT1, CCNE2, CDKN2A, CCNJL	1238	53	19308	2.35413	1	0.830906	0.825818
	GOTERM_BP_DIRECT	GO:0002062~chondrocyte differentiation	8	0.610221	0.0511717	MEF2C, NFIB, CREB3L2, HMGA2, SOX6, MAPK14, RUNX2, BMPR1A	1238	53	19308	2.35413	1	0.830906	0.825818
	GOTERM_BP_DIRECT	GO:0040036~regulation of fibroblast growth factor receptor signaling pathway	3	0.228833	0.0517562	FAM20C, SULF1, RUNX2	1238	6	19308	7.79806	1	0.830906	0.825818
	GOTERM_BP_DIRECT	GO:0060304~regulation of phosphatidylinositol dephosphorylation	3	0.228833	0.0517562	MTMR2, MTMR3, MTMR9	1238	6	19308	7.79806	1	0.830906	0.825818
	GOTERM_BP_DIRECT	GO:0021960~anterior commissure morphogenesis	3	0.228833	0.0517562	DRAXIN, NFIB, PLXNA4	1238	6	19308	7.79806	1	0.830906	0.825818
	GOTERM_BP_DIRECT	GO:0099505~regulation of presynaptic membrane potential	3	0.228833	0.0517562	KCNC1, KCNA1, GRIK3	1238	6	19308	7.79806	1	0.830906	0.825818
	GOTERM_BP_DIRECT	GO:0015677~copper ion import	3	0.228833	0.0517562	STEAP3, STEAP4, ATP7A	1238	6	19308	7.79806	1	0.830906	0.825818
	GOTERM_BP_DIRECT	GO:1901166~neural crest cell migration involved in autonomic nervous system development	3	0.228833	0.0517562	NRP2, SEMA3A, PHOX2B	1238	6	19308	7.79806	1	0.830906	0.825818
	GOTERM_BP_DIRECT	GO:0051865~protein autoubiquitination	10	0.762777	0.0533393	RNF157, TRIM71, RAD51, CUL3, MDM2, TRIM13, WWP2, BRCA1, CBL, RNF187	1238	76	19308	2.05212	1	0.850556	0.845348
	GOTERM_BP_DIRECT	GO:0007584~response to nutrient	10	0.762777	0.0533393	TFRC, IGFBP2, ENSA, PTEN, CYBB, ACSL4, ADIPOR2, SLC8A1, SLC6A4, TGFBR2	1238	76	19308	2.05212	1	0.850556	0.845348
	GOTERM_BP_DIRECT	GO:0030182~neuron differentiation	18	1.373	0.0544921	DDX6, MEF2C, MYEF2, MBD1, WNT9B, ACSL4, RUNX2, HIPK2, PTPRD, CCND1, COPS2, ALDH1A2, NOVA2, ATOH8, S1PR1, HOXC8, EIF4E, IER2	1238	174	19308	1.61339	1	0.860772	0.855501
	GOTERM_BP_DIRECT	GO:0097009~energy homeostasis	7	0.533944	0.0547959	FLCN, NR4A3, STAT3, NR1D2, PRCP, SIRT1, FOXO1	1238	43	19308	2.5389	1	0.860772	0.855501
	GOTERM_BP_DIRECT	GO:0006282~regulation of DNA repair	7	0.533944	0.0547959	CDK9, ATXN7, UBE2N, BRCA1, UBE2V1, TAF5L, SUPT7L	1238	43	19308	2.5389	1	0.860772	0.855501
	GOTERM_BP_DIRECT	GO:0090398~cellular senescence	8	0.610221	0.0556871	CDKN1A, CDKN2A, CDK2, ATM, MAPK14, TP53, TP63, TBX3	1238	54	19308	2.31054	1	0.860772	0.855501
	GOTERM_BP_DIRECT	GO:0043280~positive regulation of cysteine-type endopeptidase activity involved in apoptotic process	8	0.610221	0.0556871	REST, BCL2L11, ACVR1C, CYCS, ARRB1, HMGB1, SIRT1, SOX7	1238	54	19308	2.31054	1	0.860772	0.855501
	GOTERM_BP_DIRECT	GO:0001964~startle response	4	0.305111	0.056161	MECP2, GLRA1, KCNA1, SLITRK6	1238	14	19308	4.45604	1	0.860772	0.855501
	GOTERM_BP_DIRECT	GO:0060996~dendritic spine development	4	0.305111	0.056161	SLC12A5, CAMK2A, ACSL4, EPHB2	1238	14	19308	4.45604	1	0.860772	0.855501
	GOTERM_BP_DIRECT	GO:0071257~cellular response to electrical stimulus	4	0.305111	0.056161	CIITA, REST, PTEN, NSMF	1238	14	19308	4.45604	1	0.860772	0.855501
	GOTERM_BP_DIRECT	GO:0005513~detection of calcium ion	4	0.305111	0.056161	CASR, SYT1, ASPH, CALM1	1238	14	19308	4.45604	1	0.860772	0.855501
	GOTERM_BP_DIRECT	GO:0006978~DNA damage response, signal transduction by p53 class mediator resulting in transcription of p21 class mediator	4	0.305111	0.056161	RPS6KA6, CDKN1A, TP53, HIPK2	1238	14	19308	4.45604	1	0.860772	0.855501
	GOTERM_BP_DIRECT	GO:0035988~chondrocyte proliferation	4	0.305111	0.056161	EXT1, MMP14, MMP16, HMGA2	1238	14	19308	4.45604	1	0.860772	0.855501
	GOTERM_BP_DIRECT	GO:0010564~regulation of cell cycle process	4	0.305111	0.056161	DCUN1D3, TXLNG, HMGA2, E4F1	1238	14	19308	4.45604	1	0.860772	0.855501
	GOTERM_BP_DIRECT	GO:0001707~mesoderm formation	6	0.457666	0.0570878	SMAD2, BMPR2, PRKAR1A, NF2, BMP7, BMPR1A	1238	33	19308	2.83566	1	0.868857	0.863537
	GOTERM_BP_DIRECT	GO:0060045~positive regulation of cardiac muscle cell proliferation	6	0.457666	0.0570878	TGFBR3, MEF2C, PIM1, NRG1, MAPK14, BMPR1A	1238	33	19308	2.83566	1	0.868857	0.863537
	GOTERM_BP_DIRECT	GO:0001649~osteoblast differentiation	14	1.06789	0.0572766	MEF2C, SMAD4, BMPR2, IGFBP5, TPM4, CCDC47, FHL2, MAPK14, RUNX2, VCAN, CCN4, BMPR1B, H3-3B, BMPR1A	1238	125	19308	1.74677	1	0.868857	0.863537
	GOTERM_BP_DIRECT	GO:0007268~chemical synaptic transmission	24	1.83066	0.0574224	UNC13B, GABRB2, USP14, SLC12A5, SYT1, KCNA1, GABRA4, KCNC4, SLC1A1, SYNJ2BP, SLC6A2, CPLX1, GLS, GLRA1, ATXN3, GRM5, DLG1, DLG2, KCNQ3, NPTX1, SLC12A6, BSN, KCNK3, PAFAH1B1	1238	253	19308	1.47947	1	0.868857	0.863537
	GOTERM_BP_DIRECT	GO:0042752~regulation of circadian rhythm	9	0.686499	0.0592026	PER2, CREB1, FBXW7, USP9X, CREM, NR1D2, RORB, PPARA, CLOCK	1238	66	19308	2.12674	1	0.890106	0.884656
	GOTERM_BP_DIRECT	GO:0007611~learning or memory	9	0.686499	0.0592026	MEF2C, GRM5, GATM, EGR2, GM2A, SLC11A2, PTEN, EPHB2, PAFAH1B1	1238	66	19308	2.12674	1	0.890106	0.884656
	GOTERM_BP_DIRECT	GO:0048863~stem cell differentiation	7	0.533944	0.060162	LIN28A, CDX2, HMGA2, MAPK14, JARID2, ESR1, RUNX2	1238	44	19308	2.4812	1	0.893189	0.88772
	GOTERM_BP_DIRECT	GO:0001658~branching involved in ureteric bud morphogenesis	7	0.533944	0.060162	SMAD4, DLG1, GDNF, CTNNBIP1, WNT9B, TCF21, NPNT	1238	44	19308	2.4812	1	0.893189	0.88772
	GOTERM_BP_DIRECT	GO:0001541~ovarian follicle development	7	0.533944	0.060162	MMP14, SMAD4, PCYT1B, EIF2B2, ATM, ICAM1, VEGFA	1238	44	19308	2.4812	1	0.893189	0.88772
	GOTERM_BP_DIRECT	GO:0007566~embryo implantation	7	0.533944	0.060162	STC2, ITGB3, FKBP4, PRLR, A1CF, TGFBR2, H3-3B	1238	44	19308	2.4812	1	0.893189	0.88772
	GOTERM_BP_DIRECT	GO:0031334~positive regulation of protein complex assembly	8	0.610221	0.0604423	BCL2L11, SLF2, TFRC, DAB2IP, NRG1, TPPP, FNIP1, VEGFA	1238	55	19308	2.26853	1	0.894547	0.889069
	GOTERM_BP_DIRECT	GO:0032147~activation of protein kinase activity	10	0.762777	0.061081	DLG1, GPRC5A, WNK1, ITGB3, TAOK1, TNIK, PAK3, MARK2, TGFBR2, VEGFA	1238	78	19308	1.9995	1	0.901183	0.895665
	GOTERM_BP_DIRECT	GO:0046718~viral entry into host cell	12	0.915332	0.0618196	SCARB2, EFNB2, SCARB1, TFRC, AXL, ITGB3, WWP2, F11R, CCR5, XPR1, CTSB, ICAM1	1238	102	19308	1.83484	1	0.909247	0.903679
	GOTERM_BP_DIRECT	GO:0030511~positive regulation of transforming growth factor beta receptor signaling pathway	6	0.457666	0.0635525	TGFBR3, FLCN, MYOCD, SMAD4, NPNT, HIPK2	1238	34	19308	2.75226	1	0.928966	0.923277
	GOTERM_BP_DIRECT	GO:0097193~intrinsic apoptotic signaling pathway	6	0.457666	0.0635525	FLCN, CDKN1A, CUL3, CYCS, TP53, HIPK2	1238	34	19308	2.75226	1	0.928966	0.923277
	GOTERM_BP_DIRECT	GO:0018230~peptidyl-L-cysteine S-palmitoylation	5	0.381388	0.0639484	ZDHHC24, GOLGA7, ZDHHC17, ZDHHC14, ZDHHC3	1238	24	19308	3.24919	1	0.931875	0.926169
	GOTERM_BP_DIRECT	GO:0042060~wound healing	12	0.915332	0.0654015	EXT1, SMAD2, SCARB1, EPB41L4B, CDKN1A, SMAD4, ITGB3, C6ORF89, TGFA, NRG1, PPARA, TGFBR2	1238	103	19308	1.81702	1	0.946711	0.940914
	GOTERM_BP_DIRECT	GO:0043434~response to peptide hormone	8	0.610221	0.0654389	GJA1, HHEX, EIF2B2, NR4A3, STAT2, STC2, STAT3, BMP7	1238	56	19308	2.22802	1	0.946711	0.940914
	GOTERM_BP_DIRECT	GO:0031047~gene silencing by RNA	7	0.533944	0.0658292	LIN28B, CNOT6L, AGO3, AGO1, AGO2, DICER1, TNRC6B	1238	45	19308	2.42606	1	0.946711	0.940914
	GOTERM_BP_DIRECT	GO:0042177~negative regulation of protein catabolic process	7	0.533944	0.0658292	SMAD4, DAB2IP, SNX12, MDM4, NRG1, IRAK3, DEDD	1238	45	19308	2.42606	1	0.946711	0.940914
	GOTERM_BP_DIRECT	GO:1900153~positive regulation of nuclear-transcribed mRNA catabolic process, deadenylation-dependent decay	4	0.305111	0.0669654	AGO2, ZFP36L2, ZFP36L1, TNRC6B	1238	15	19308	4.15897	1	0.946711	0.940914
	GOTERM_BP_DIRECT	GO:0032434~regulation of proteasomal ubiquitin-dependent protein catabolic process	4	0.305111	0.0669654	XPO1, DESI1, GNA12, RAD23B	1238	15	19308	4.15897	1	0.946711	0.940914
	GOTERM_BP_DIRECT	GO:0043518~negative regulation of DNA damage response, signal transduction by p53 class mediator	4	0.305111	0.0669654	MDM2, DYRK1A, SIRT1, CD44	1238	15	19308	4.15897	1	0.946711	0.940914
	GOTERM_BP_DIRECT	GO:0002021~response to dietary excess	4	0.305111	0.0669654	ACVR1C, TBL1XR1, RASAL2, MAPK14	1238	15	19308	4.15897	1	0.946711	0.940914
	GOTERM_BP_DIRECT	GO:0014912~negative regulation of smooth muscle cell migration	4	0.305111	0.0669654	IGFBP5, ABHD2, SEMA6D, BMPR1A	1238	15	19308	4.15897	1	0.946711	0.940914
	GOTERM_BP_DIRECT	GO:2000279~negative regulation of DNA biosynthetic process	4	0.305111	0.0669654	CDKN1A, GJA1, BMPR2, CHEK1	1238	15	19308	4.15897	1	0.946711	0.940914
	GOTERM_BP_DIRECT	GO:0010595~positive regulation of endothelial cell migration	9	0.686499	0.0682697	SCARB1, NRP2, BMPR2, ITGB3, ATOH8, PRKCA, ETS1, FOXP1, VEGFA	1238	68	19308	2.06419	1	0.953674	0.947834
	GOTERM_BP_DIRECT	GO:0034727~piecemeal microautophagy of nucleus	3	0.228833	0.0694378	RB1CC1, ULK2, ATG13	1238	7	19308	6.68405	1	0.953674	0.947834
	GOTERM_BP_DIRECT	GO:0001816~cytokine production	3	0.228833	0.0694378	NFAT5, NFATC3, CD226	1238	7	19308	6.68405	1	0.953674	0.947834
	GOTERM_BP_DIRECT	GO:0003183~mitral valve morphogenesis	3	0.228833	0.0694378	BMPR2, SOX4, BMPR1A	1238	7	19308	6.68405	1	0.953674	0.947834
	GOTERM_BP_DIRECT	GO:0030578~PML body organization	3	0.228833	0.0694378	SERBP1, ETS1, HIPK2	1238	7	19308	6.68405	1	0.953674	0.947834
	GOTERM_BP_DIRECT	GO:0006824~cobalt ion transport	3	0.228833	0.0694378	TCN2, SLC30A5, SLC11A2	1238	7	19308	6.68405	1	0.953674	0.947834
	GOTERM_BP_DIRECT	GO:0071651~positive regulation of chemokine (C-C motif) ligand 5 production	3	0.228833	0.0694378	MAVS, TICAM2, MCOLN2	1238	7	19308	6.68405	1	0.953674	0.947834
	GOTERM_BP_DIRECT	GO:0021828~gonadotrophin-releasing hormone neuronal migration to the hypothalamus	3	0.228833	0.0694378	NRP2, SEMA3A, PLXNA3	1238	7	19308	6.68405	1	0.953674	0.947834
	GOTERM_BP_DIRECT	GO:0006564~L-serine biosynthetic process	3	0.228833	0.0694378	PSAT1, SERINC3, SERINC5	1238	7	19308	6.68405	1	0.953674	0.947834
	GOTERM_BP_DIRECT	GO:0043406~positive regulation of MAP kinase activity	10	0.762777	0.0695048	GHR, AKAP13, MEF2C, FLT1, FLT3, NTRK3, FGF18, TGFA, KRAS, VEGFA	1238	80	19308	1.94952	1	0.953674	0.947834
	GOTERM_BP_DIRECT	GO:0032088~negative regulation of NF-kappaB transcription factor activity	11	0.839054	0.069673	TRAF3, CDKN2A, IRAK2, DAB2IP, ERBIN, CHP1, ARRB1, IRAK3, ARRB2, SIRT1, BMP7	1238	92	19308	1.86475	1	0.953674	0.947834
	GOTERM_BP_DIRECT	GO:0002027~regulation of heart rate	6	0.457666	0.0704109	SEMA3A, PDE4D, MDM2, ANK2, CALM1, SLC8A1	1238	35	19308	2.67362	1	0.95551	0.949659
	GOTERM_BP_DIRECT	GO:0030100~regulation of endocytosis	6	0.457666	0.0704109	PTPN1, RAB5B, ZFYVE16, SNX12, ABL2, SYNJ2BP	1238	35	19308	2.67362	1	0.95551	0.949659
	GOTERM_BP_DIRECT	GO:0007052~mitotic spindle organization	8	0.610221	0.0706775	MECP2, DYNC1H1, KIF2A, KIF3B, DCTN2, BIRC5, TACC1, CLASP1	1238	57	19308	2.18893	1	0.95551	0.949659
	GOTERM_BP_DIRECT	GO:0008360~regulation of cell shape	16	1.22044	0.0722888	CSF1R, RHOBTB3, RHOH, F11R, LIMD1, PALM2AKAP2, ICAM1, VEGFA, FGD4, DLG1, FGD6, RASA1, GNA12, MYH10, PLXNA4, PLXNA3	1238	155	19308	1.60992	1	0.95551	0.949659
	GOTERM_BP_DIRECT	GO:0007569~cell aging	5	0.381388	0.0724299	SIRT1, TP53, TP63, TBX3, ICAM1	1238	25	19308	3.11922	1	0.95551	0.949659
	GOTERM_BP_DIRECT	GO:0031954~positive regulation of protein autophosphorylation	5	0.381388	0.0724299	RAP2A, RASSF2, CALM1, PRLR, VEGFA	1238	25	19308	3.11922	1	0.95551	0.949659
	GOTERM_BP_DIRECT	GO:0061484~hematopoietic stem cell homeostasis	5	0.381388	0.0724299	EXT1, NBEA, OCIAD1, FSTL1, SOX4	1238	25	19308	3.11922	1	0.95551	0.949659
	GOTERM_BP_DIRECT	GO:0051893~regulation of focal adhesion assembly	5	0.381388	0.0724299	TSC1, EFNA5, CLASP1, VCL, GPM6B	1238	25	19308	3.11922	1	0.95551	0.949659
	GOTERM_BP_DIRECT	GO:0003148~outflow tract septum morphogenesis	5	0.381388	0.0724299	SMAD4, NRP2, BMPR2, BMPR1A, TGFBR2	1238	25	19308	3.11922	1	0.95551	0.949659
	GOTERM_BP_DIRECT	GO:0046580~negative regulation of Ras protein signal transduction	5	0.381388	0.0724299	RASA1, SPRY4, DAB2IP, SPRY3, EPHB2	1238	25	19308	3.11922	1	0.95551	0.949659
	GOTERM_BP_DIRECT	GO:0048168~regulation of neuronal synaptic plasticity	5	0.381388	0.0724299	EGR2, MCTP1, CAMK2A, NSMF, EPHB2	1238	25	19308	3.11922	1	0.95551	0.949659
	GOTERM_BP_DIRECT	GO:0035970~peptidyl-threonine dephosphorylation	5	0.381388	0.0724299	PPM1A, DUSP10, PPM1K, PPM1D, PPM1E	1238	25	19308	3.11922	1	0.95551	0.949659
	GOTERM_BP_DIRECT	GO:0016601~Rac protein signal transduction	5	0.381388	0.0724299	TIAM1, NCKAP1, ABI2, RHOH, KRAS	1238	25	19308	3.11922	1	0.95551	0.949659
	GOTERM_BP_DIRECT	GO:0018108~peptidyl-tyrosine phosphorylation	15	1.14416	0.0746941	EPHA4, CSF1R, EPHA7, FLT1, FLT3, NTRK3, DYRK1A, HIPK2, WEE1, DSTYK, EFEMP1, ABI2, AXL, ABL2, EPHB2	1238	143	19308	1.63596	1	0.982642	0.976625
	GOTERM_BP_DIRECT	GO:0045663~positive regulation of myoblast differentiation	7	0.533944	0.0780655	SMARCD1, MEF2C, ZFHX3, DPF3, MAPK14, ARID1B, SOX4	1238	47	19308	2.32283	1	1	0.994087
	GOTERM_BP_DIRECT	GO:1904646~cellular response to beta-amyloid	7	0.533944	0.0780655	BACE1, EPHA4, GRM5, GJA1, BCL2L11, EPHB2, ICAM1	1238	47	19308	2.32283	1	1	0.994087
	GOTERM_BP_DIRECT	GO:0048661~positive regulation of smooth muscle cell proliferation	9	0.686499	0.0781435	NR4A3, ITGB3, MYB, S1PR1, CCN4, IRAK4, IL6R, TGFBR2, FOXP1	1238	70	19308	2.00522	1	1	0.994087
	GOTERM_BP_DIRECT	GO:0014009~glial cell proliferation	4	0.305111	0.0786346	MECP2, KRAS, TP53, SOX4	1238	16	19308	3.89903	1	1	0.994087
	GOTERM_BP_DIRECT	GO:0040019~positive regulation of embryonic development	4	0.305111	0.0786346	UTP25, NR2C2, PAFAH1B1, AMOT	1238	16	19308	3.89903	1	1	0.994087
	GOTERM_BP_DIRECT	GO:0035729~cellular response to hepatocyte growth factor stimulus	4	0.305111	0.0786346	CASR, CREB1, HGF, APPL1	1238	16	19308	3.89903	1	1	0.994087
	GOTERM_BP_DIRECT	GO:0010633~negative regulation of epithelial cell migration	4	0.305111	0.0786346	DUSP10, SEMA3A, DAB2IP, PTPRG	1238	16	19308	3.89903	1	1	0.994087
	GOTERM_BP_DIRECT	GO:0038084~vascular endothelial growth factor signaling pathway	4	0.305111	0.0786346	NRP2, FLT1, FLT3, VEGFA	1238	16	19308	3.89903	1	1	0.994087
	GOTERM_BP_DIRECT	GO:0071361~cellular response to ethanol	4	0.305111	0.0786346	GLRA1, TP53INP1, PTEN, CYBB	1238	16	19308	3.89903	1	1	0.994087
	GOTERM_BP_DIRECT	GO:0070166~enamel mineralization	4	0.305111	0.0786346	FAM20C, PPARA, FOXO1, CNNM4	1238	16	19308	3.89903	1	1	0.994087
	GOTERM_BP_DIRECT	GO:0051493~regulation of cytoskeleton organization	5	0.381388	0.0814518	CLIC4, TAOK1, AFAP1, F11R, MARK2	1238	26	19308	2.99925	1	1	0.994087
	GOTERM_BP_DIRECT	GO:0001935~endothelial cell proliferation	5	0.381388	0.0814518	SCARB1, MMP14, DLG1, BMPR2, HMGB1	1238	26	19308	2.99925	1	1	0.994087
	GOTERM_BP_DIRECT	GO:0043113~receptor clustering	5	0.381388	0.0814518	PIGR, DLG1, DLG2, SYNJ2BP, SAV1	1238	26	19308	2.99925	1	1	0.994087
	GOTERM_BP_DIRECT	GO:0090090~negative regulation of canonical Wnt signaling pathway	15	1.14416	0.0816295	TLE4, AMER1, DRAXIN, AMER2, CSNK1A1, CTNNBIP1, IGFBP2, DAB2IP, LIMD1, MAPK14, FOXO1, TPBGL, NKD1, SOST, RBMS3	1238	145	19308	1.61339	1	1	0.994087
	GOTERM_BP_DIRECT	GO:0051898~negative regulation of protein kinase B signaling	8	0.610221	0.0818809	FLCN, DLG1, PTEN, PTPRJ, ARRB2, PPARA, SIRT1, OTUD3	1238	59	19308	2.11473	1	1	0.994087
	GOTERM_BP_DIRECT	GO:0071230~cellular response to amino acid stimulus	8	0.610221	0.0818809	GLRA1, CPEB1, RRAGA, COL4A1, SLC38A9, NSMF, ATP7A, CPEB4	1238	59	19308	2.11473	1	1	0.994087
	GOTERM_BP_DIRECT	GO:0018107~peptidyl-threonine phosphorylation	9	0.686499	0.0833837	WNK1, WNK3, CHEK1, DYRK1A, PRKCA, OXSR1, MARK2, HIPK2, TGFBR2	1238	71	19308	1.97697	1	1	0.994087
	GOTERM_BP_DIRECT	GO:0003151~outflow tract morphogenesis	7	0.533944	0.0846314	TGFBR3, MEF2C, BMPR2, TBX3, BMPR1A, TGFBR2, VEGFA	1238	48	19308	2.27443	1	1	0.994087
	GOTERM_BP_DIRECT	GO:0000184~nuclear-transcribed mRNA catabolic process, nonsense-mediated decay	6	0.457666	0.0852922	UPF2, CTIF, BCLAF1, ETF1, SMG7, GSPT1	1238	37	19308	2.5291	1	1	0.994087
	GOTERM_BP_DIRECT	GO:0043488~regulation of mRNA stability	6	0.457666	0.0852922	CALCR, SERBP1, RC3H1, PRKCA, ZFP36L2, ZFP36L1	1238	37	19308	2.5291	1	1	0.994087
	GOTERM_BP_DIRECT	GO:0060173~limb development	6	0.457666	0.0852922	BMPR2, SMOC1, CHD7, MAP3K20, IRF6, NR2F2	1238	37	19308	2.5291	1	1	0.994087
	GOTERM_BP_DIRECT	GO:0050790~regulation of catalytic activity	32	2.44088	0.0870739	TBC1D19, GTF3C4, MTMR12, FAM13B, ARHGEF25, ITSN1, KALRN, RGS5, PPP3R1, SLX4, RACGAP1, GM2A, PPP4R2, CHML, SRGAP1, ARFGEF3, CTSB, PLEKHG3, FARP1, DENND2C, ARHGEF12, RANBP3, EIF2B2, ARHGEF37, DMPK, DENND4B, DIS3, RAB3IP, ARHGAP26, EIF5, MMP16, RP2	1238	375	19308	1.33087	1	1	0.994087
	GOTERM_BP_DIRECT	GO:0060736~prostate gland growth	3	0.228833	0.0887463	PLAG1, PTEN, PRLR	1238	8	19308	5.84855	1	1	0.994087
	GOTERM_BP_DIRECT	GO:0015949~nucleobase-containing small molecule interconversion	3	0.228833	0.0887463	AK2, GLRX, AK4	1238	8	19308	5.84855	1	1	0.994087
	GOTERM_BP_DIRECT	GO:0019048~modulation by virus of host morphology or physiology	3	0.228833	0.0887463	RRAGA, VAPB, HIPK2	1238	8	19308	5.84855	1	1	0.994087
	GOTERM_BP_DIRECT	GO:0060509~Type I pneumocyte differentiation	3	0.228833	0.0887463	CREB1, NFIB, KRAS	1238	8	19308	5.84855	1	1	0.994087
	GOTERM_BP_DIRECT	GO:0010587~miRNA catabolic process	3	0.228833	0.0887463	LIN28B, LIN28A, TENT4B	1238	8	19308	5.84855	1	1	0.994087
	GOTERM_BP_DIRECT	GO:0071218~cellular response to misfolded protein	3	0.228833	0.0887463	UBE2W, ATXN3, DNAJB12	1238	8	19308	5.84855	1	1	0.994087
	GOTERM_BP_DIRECT	GO:0034393~positive regulation of smooth muscle cell apoptotic process	3	0.228833	0.0887463	CDKN2A, ARRB1, RBM10	1238	8	19308	5.84855	1	1	0.994087
	GOTERM_BP_DIRECT	GO:0010649~regulation of cell communication by electrical coupling	3	0.228833	0.0887463	GJA1, ASPH, SLC8A1	1238	8	19308	5.84855	1	1	0.994087
	GOTERM_BP_DIRECT	GO:0061384~heart trabecula morphogenesis	3	0.228833	0.0887463	TGFBR3, S1PR1, BMP7	1238	8	19308	5.84855	1	1	0.994087
	GOTERM_BP_DIRECT	GO:1901537~positive regulation of DNA demethylation	3	0.228833	0.0887463	OTUD4, USP9X, A1CF	1238	8	19308	5.84855	1	1	0.994087
	GOTERM_BP_DIRECT	GO:0045839~negative regulation of mitotic nuclear division	3	0.228833	0.0887463	NME6, CHEK1, BMP7	1238	8	19308	5.84855	1	1	0.994087
	GOTERM_BP_DIRECT	GO:0099645~neurotransmitter receptor localization to postsynaptic specialization membrane	3	0.228833	0.0887463	DLG1, NPTX1, CACNG2	1238	8	19308	5.84855	1	1	0.994087
	GOTERM_BP_DIRECT	GO:0017145~stem cell division	3	0.228833	0.0887463	EXT1, CUL3, PAFAH1B1	1238	8	19308	5.84855	1	1	0.994087
	GOTERM_BP_DIRECT	GO:0048382~mesendoderm development	3	0.228833	0.0887463	SMAD4, BMPR1A, ZFP36L1	1238	8	19308	5.84855	1	1	0.994087
	GOTERM_BP_DIRECT	GO:0051152~positive regulation of smooth muscle cell differentiation	3	0.228833	0.0887463	MYOCD, SIRT1, PIAS1	1238	8	19308	5.84855	1	1	0.994087
	GOTERM_BP_DIRECT	GO:0031497~chromatin assembly	3	0.228833	0.0887463	CHAF1B, HMGB1, TP53	1238	8	19308	5.84855	1	1	0.994087
	GOTERM_BP_DIRECT	GO:0044321~response to leptin	3	0.228833	0.0887463	CCND1, STAT3, SIRT1	1238	8	19308	5.84855	1	1	0.994087
	GOTERM_BP_DIRECT	GO:0043410~positive regulation of MAPK cascade	16	1.22044	0.089175	IL11, FLT1, FLT3, HGF, NTRK3, PELI2, DAB2IP, PTPRJ, HMGB1, VEGFA, CDC42, NDST1, GRM5, NMNAT1, IL6R, JCAD	1238	160	19308	1.55961	1	1	0.994087
	GOTERM_BP_DIRECT	GO:1990000~amyloid fibril formation	5	0.381388	0.0909983	BACE1, CDKN2A, USP9X, SIAH1, MDM2	1238	27	19308	2.88817	1	1	0.994087
	GOTERM_BP_DIRECT	GO:0006893~Golgi to plasma membrane transport	5	0.381388	0.0909983	RAB10, ARL3, RAB3IP, GOLGA7, DNM2	1238	27	19308	2.88817	1	1	0.994087
	GOTERM_BP_DIRECT	GO:0006892~post-Golgi vesicle-mediated transport	4	0.305111	0.0911178	RP2, ARL3, SORCS1, DNM2	1238	17	19308	3.66968	1	1	0.994087
	GOTERM_BP_DIRECT	GO:0061158~3'-UTR-mediated mRNA destabilization	4	0.305111	0.0911178	TRIM71, RC3H1, ZFP36L2, ZFP36L1	1238	17	19308	3.66968	1	1	0.994087
	GOTERM_BP_DIRECT	GO:0009790~embryo development	4	0.305111	0.0911178	DLG1, DLG2, CDX2, SYNJ2BP	1238	17	19308	3.66968	1	1	0.994087
	GOTERM_BP_DIRECT	GO:0060065~uterus development	4	0.305111	0.0911178	HOXA10, MYOCD, SMAD4, ESR1	1238	17	19308	3.66968	1	1	0.994087
	GOTERM_BP_DIRECT	GO:0071732~cellular response to nitric oxide	4	0.305111	0.0911178	CCNA2, CDK2, FOXO1, DNM2	1238	17	19308	3.66968	1	1	0.994087
	GOTERM_BP_DIRECT	GO:0007097~nuclear migration	4	0.305111	0.0911178	CDC42, DYNC1H1, FBXW11, PAFAH1B1	1238	17	19308	3.66968	1	1	0.994087
	GOTERM_BP_DIRECT	GO:0007173~epidermal growth factor receptor signaling pathway	7	0.533944	0.0914924	PIGR, EFEMP1, ERBIN, TGFA, CBL, PIK3C2A, SOCS5	1238	49	19308	2.22802	1	1	0.994087
	GOTERM_BP_DIRECT	GO:0072659~protein localization to plasma membrane	16	1.22044	0.0928283	DPP10, RAB3C, TTC7B, ANK2, F11R, EFR3B, TSPAN33, ZDHHC3, RAB10, DLG1, RAP2A, EFR3A, CDH1, WNK3, TNIK, RAPGEF6	1238	161	19308	1.54993	1	1	0.994087
	GOTERM_BP_DIRECT	GO:0045787~positive regulation of cell cycle	6	0.457666	0.0933034	RPS15A, BCL2L11, C6ORF89, CHEK1, TBX3, SLC6A4	1238	38	19308	2.46255	1	1	0.994087
	GOTERM_BP_DIRECT	GO:0048678~response to axon injury	6	0.457666	0.0933034	MAX, AXL, NTRK3, SLC1A1, RANGAP1, TXN2	1238	38	19308	2.46255	1	1	0.994087
	GOTERM_BP_DIRECT	GO:0010719~negative regulation of epithelial to mesenchymal transition	6	0.457666	0.0933034	EPHA4, SPRED1, DAB2IP, PTEN, LDLRAD4, IL17RD	1238	38	19308	2.46255	1	1	0.994087
	GOTERM_BP_DIRECT	GO:0040008~regulation of growth	8	0.610221	0.0940468	ZMAT3, IGFBP2, DAB2IP, HMGA2, E4F1, SOCS6, SOCS5, TGFBR2	1238	61	19308	2.04539	1	1	0.994087
	GOTERM_BP_DIRECT	GO:0010468~regulation of gene expression	23	1.75439	0.0956348	BRD2, CHD7, YBX3, PHOX2B, SLC8A1, ZFP36L1, TGFBR2, FOXP1, REST, CDK6, TRIM4, HNRNPDL, ZNF827, GDNF, CDH1, FUBP1, NOVA2, CDK2, NANOG, STX3, ATP7A, TRIM44, RNF187	1238	255	19308	1.40671	1	1	0.994087
	GOTERM_BP_DIRECT	GO:0008630~intrinsic apoptotic signaling pathway in response to DNA damage	7	0.533944	0.0986447	USP47, BCL2L11, ATM, BRCA1, SKIL, SIRT1, MCL1	1238	50	19308	2.18346	1	1	0.994087
	GOTERM_BP_DIRECT	GO:0000902~cell morphogenesis	10	0.762777	0.0989237	ASXL1, NCKAP1, CAPZB, LRATD1, RP2, HGF, ITPR1, NRG1, MAPK14, CDH8	1238	86	19308	1.8135	1	1	0.994087
	Additional File Table S8A: Biological process (BP) analysis for genes targted by the differentially expressed miRNAs in 42°C compared to 37°C group.
