# Supplementary material for: Bovine oviductal organoids: a multi-omics approach to capture the cellular and extracellular molecular response of the oviduct to heat stress
Source: BMC Genomics. 2023 Oct 27;24:646. doi: 10.1186/s12864-023-09746-y (PMC10605953; doi:10.1186/s12864-023-09746-y)
Supplement: Supplementary file 8 — Additional file 8: Table S8A. Biological process (BP) analysis for genes targted by the differentially expressed miRNAs in 42°C compared to 37°C group. Table S8B. Biological process (BP) analysis for genes targted by the differentially expressed miRNAs in 42°C compared to 37°C group. [file 12864_2023_9746_MOESM8_ESM.zip › Additional File 8B.xlsx]

## Sheet: Sheet1
	BP targeted by Down-regulated miRNAs
	Category	Term	Count	%	PValue	Genes	List Total	Pop Hits	Pop Total	Fold Enrichment	Bonferroni	Benjamini	FDR
	GOTERM_BP_DIRECT	GO:0006468~protein phosphorylation	35	6.95825	5.64512e-08	APP, DYRK3, DYRK2, PIK3R1, ACVR1B, NLK, CAMKK1, STK35, GRK5, AKT3, MAP3K8, PAK3, FNIP2, CDON, ACVR1, CDKL2, MAP3K2, NEK9, NEK4, PRKCE, NEK6, CASK, PRPF4B, IRAK4, HIPK1, HIPK3, CLK3, TGFBR2, SRPK1, MAPK10, WNK1, PDIK1L, TAOK1, WNK3, FRK	464	501	19308	2.90703	0.00014744	0.00014745	0.000147168
	GOTERM_BP_DIRECT	GO:0018107~peptidyl-threonine phosphorylation	10	1.98807	4.83674e-05	ACVR1, DYRK3, DYRK2, WNK1, WNK3, HIPK1, NLK, ACVR1B, HIPK3, TGFBR2	464	71	19308	5.86085	0.118684	0.0390599	0.0389851
	GOTERM_BP_DIRECT	GO:0045944~positive regulation of transcription from RNA polymerase II promoter	52	10.338	5.56564e-05	APP, GMEB1, NRL, NUCKS1, ELK4, YY1, STK16, GPBP1, POGZ, KPNA6, CDON, EOMES, ACVR1, KLF12, TCF12, FOXH1, IL18, CASK, SOX11, SIRT1, GREM1, AR, TFDP2, NCL, HDAC4, SMARCD1, KMT2A, ATF6B, PLAG1, PIK3R1, FOXO3, ACVR1B, ATAD2B, LRP6, RXRB, PRDM16, E2F3, PPARGC1A, ZNF268, AUTS2, CNBP, MACC1, FOXJ2, NFATC3, PBX2, INO80, ESR1, MEIS2, KLF7, AGO1, AGO2, HNRNPD	464	1204	19308	1.7972	0.135305	0.0390599	0.0389851
	GOTERM_BP_DIRECT	GO:0007399~nervous system development	25	4.97018	7.07778e-05	HDAC4, TENM1, SMARCD1, APP, PLPPR1, C3ORF70, FMR1, ACVR1B, ATXN3, EFNB3, ERBB4, PCDHA3, PCDHAC1, CDON, SEMA6D, TCF12, LSAMP, NRG1, ARID1A, FGF14, TRAPPC6B, WDPCP, ARHGEF7, FGF11, NAIP	464	415	19308	2.50675	0.168794	0.0390599	0.0389851
	GOTERM_BP_DIRECT	GO:0045893~positive regulation of transcription, DNA-templated	36	7.15706	7.477e-05	HDAC4, SMARCD1, INO80D, KMT2A, PHF20, FOXO3, ACTB, LRP6, YY1, RXRB, FGF7, ERBB4, GPBP1, PRDM16, PPARGC1A, EOMES, ACVR1, MAP3K2, RNF20, NEK4, CNBP, FOXH1, FOXJ2, NFATC3, SOX11, INO80, ARID1A, ESR1, GDF7, KLF7, AR, PPM1A, TADA2A, MDFIC, HNRNPD, TADA1	464	725	19308	2.06625	0.177418	0.0390599	0.0389851
	GOTERM_BP_DIRECT	GO:0046777~protein autophosphorylation	15	2.98211	0.00012391	NEK6, NLK, ACVR1B, CLK3, UHMK1, EEF2K, GRK5, WNK1, ERBB4, TAOK1, STK16, KIT, WNK3, KDR, ULK2	464	181	19308	3.44851	0.276512	0.0539419	0.0538387
	GOTERM_BP_DIRECT	GO:0008284~positive regulation of cell proliferation	28	5.5666	0.000375295	HDAC4, SMARCD1, CUL3, ACTB, CRKL, FGF7, PDF, GRK5, ERBB4, KDR, HAS2, E2F3, ZNF268, MARCKSL1, CHTOP, CNOT6L, CNBP, SOX11, NRG1, HIPK1, SIRT1, MEIS2, TGFBR2, GREM1, TIAM1, AR, KIT, STAMBP	464	550	19308	2.11843	0.624859	0.140039	0.139771
	GOTERM_BP_DIRECT	GO:0035556~intracellular signal transduction	24	4.77137	0.000598338	MAP3K2, IGFBP5, PRKCE, CBLB, NRG1, IRAK4, NLK, CAMKK1, SRPK1, CRKL, MAPK10, TGFBR3, DEPTOR, WNK1, PRKAR2A, TAOK1, KIT, AKT3, WNK3, STMN1, RAPGEF2, PAK3, ARHGEF7, SOCS6	464	451	19308	2.21439	0.790562	0.195357	0.194983
	GOTERM_BP_DIRECT	GO:0051726~regulation of cell cycle	19	3.77734	0.000882637	CDKL2, PNPT1, INO80D, TXLNG, TSC1, INO80, ACTB, UHMK1, YY1, RBL2, PPM1A, TADA2A, ZZZ3, GRK5, TFDP2, WDR6, TARDBP, CLIC1, ZNF268	464	324	19308	2.44021	0.900387	0.256161	0.255671
	GOTERM_BP_DIRECT	GO:0000165~MAPK cascade	11	2.18688	0.00104157	MAP3K2, AR, PRKCE, TAOK1, IL18, NF1, RAPGEF2, NRG1, MAP3K8, NLK, PAK3	464	128	19308	3.57604	0.934257	0.272059	0.271538
	GOTERM_BP_DIRECT	GO:0006888~ER to Golgi vesicle-mediated transport	11	2.18688	0.0011726	TFG, STX17, VAPB, TRAPPC6B, LMAN2, YIPF4, CUL3, GOSR1, IER3IP1, SEC23B, TMED5	464	130	19308	3.52102	0.953329	0.27844	0.277907
	GOTERM_BP_DIRECT	GO:0000122~negative regulation of transcription from RNA polymerase II promoter	39	7.75348	0.00207663	HDAC4, APP, ZBTB46, CUL3, UBE2D3, FOXO3, BACH2, PHF21A, ELK4, YY1, PURB, MIER3, NACC2, TRPS1, PRDM16, NSD2, SUDS3, FNIP2, ZNF268, EOMES, KLF12, CBX5, CBX3, CNBP, ZBTB37, FOXH1, NFATC3, SOX11, ZBTB34, ESR1, SIRT1, MEIS2, MAPK10, KLF7, AR, PPM1A, LCOR, FRK, PHF19	464	969	19308	1.67479	0.995616	0.428577	0.427757
	GOTERM_BP_DIRECT	GO:0006357~regulation of transcription from RNA polymerase II promoter	61	12.1272	0.00213304	APP, GMEB1, PHF20, NRL, NUCKS1, IKZF2, BACH2, ACTB, ELK4, YY1, TRPS1, EOMES, ZNF562, KLF12, BRD1, ZBTB37, TCF12, ZBTB34, ARID1A, RHOA, RBL2, AR, TFDP2, LCOR, ZNF677, ZNF236, ZNF793, SMARCD1, ZNF275, ATF6B, ZBTB46, ZBTB43, MYNN, FOXO3, ZBTB40, PURB, RXRB, NACC2, PRDM16, ZNF701, E2F3, ZNF302, ZNF268, ZNF101, FOXJ2, NFATC3, PBX2, ZIC4, ESR1, MEIS2, KLF7, ZZZ3, ZNF70, TADA2A, ZNF616, ZNF813, TADA1, Z…	464	1723	19308	1.47321	0.996218	0.428577	0.427757
	GOTERM_BP_DIRECT	GO:0030512~negative regulation of transforming growth factor beta receptor signaling pathway	9	1.78926	0.00230927	SPRED3, TGFBR3, PPM1A, CHST11, SMURF1, PEG10, PRDM16, SUDS3, SIRT1	464	97	19308	3.86091	0.997616	0.430844	0.43002
	GOTERM_BP_DIRECT	GO:0006338~chromatin remodeling	12	2.38569	0.00311626	EOMES, YY1, HDAC4, SMARCD1, TADA2A, INO80D, CBX3, BAZ2A, INO80, ARID1A, ESR1, ACTB	464	173	19308	2.88639	0.999712	0.524083	0.52308
	GOTERM_BP_DIRECT	GO:0043393~regulation of protein binding	5	0.994036	0.00321031	TGFBR3, HDAC4, APP, CBLB, CDON	464	26	19308	8.00232	0.999775	0.524083	0.52308
	GOTERM_BP_DIRECT	GO:0043525~positive regulation of neuron apoptotic process	7	1.39165	0.00394389	HDAC4, APP, BCL2L11, NF1, FOXO3, PAK3, RHOA	464	63	19308	4.62356	0.999967	0.605968	0.604808
	GOTERM_BP_DIRECT	GO:0006417~regulation of translation	8	1.59046	0.00459516	APP, EIF4E3, CNOT6L, AGO1, FMR1, ACO1, TSC1, FOXO3	464	86	19308	3.87089	0.999994	0.656714	0.655457
	GOTERM_BP_DIRECT	GO:0060389~pathway-restricted SMAD protein phosphorylation	4	0.795229	0.00502844	TGFBR3, ACVR1, TGFBR2, GDF7	464	15	19308	11.0966	0.999998	0.656714	0.655457
	GOTERM_BP_DIRECT	GO:0031054~pre-miRNA processing	4	0.795229	0.00502844	LIN28A, AGO1, AGO2, ADAR	464	15	19308	11.0966	0.999998	0.656714	0.655457
	GOTERM_BP_DIRECT	GO:0060382~regulation of DNA strand elongation	4	0.795229	0.00607984	YY1, INO80D, NUCKS1, INO80	464	16	19308	10.403	1	0.676582	0.675287
	GOTERM_BP_DIRECT	GO:0006915~apoptotic process	26	5.16899	0.00638342	KMT2A, UBE2D3, CASP7, MIEN1, BCL2L11, CHST11, DPP8, GRK5, ZMAT3, CASP10, PEG10, TNFSF10, C19ORF12, KIF1B, BMF, SUDS3, PRKCE, NEK6, KREMEN1, TRAF1, C6ORF120, HIPK3, TGFBR2, GREM1, TIAM1, NAIP	464	607	19308	1.7824	1	0.676582	0.675287
	GOTERM_BP_DIRECT	GO:0045732~positive regulation of protein catabolic process	8	1.59046	0.00663317	SNX1, GGA3, NDFIP1, SMURF1, NEDD4L, CBLB, ZNF268, RAB7A	464	92	19308	3.61844	1	0.676582	0.675287
	GOTERM_BP_DIRECT	GO:0051491~positive regulation of filopodium assembly	5	0.994036	0.00689732	TENM1, MIEN1, FMR1, DPYSL3, PIK3R1	464	32	19308	6.50189	1	0.676582	0.675287
	GOTERM_BP_DIRECT	GO:0016239~positive regulation of macroautophagy	5	0.994036	0.00689732	BNIP3L, SESN3, KDR, TSC1, SIRT1	464	32	19308	6.50189	1	0.676582	0.675287
	GOTERM_BP_DIRECT	GO:0070536~protein K63-linked deubiquitination	5	0.994036	0.00689732	OTUD4, CYLD, ATXN3, YOD1, STAMBP	464	32	19308	6.50189	1	0.676582	0.675287
	GOTERM_BP_DIRECT	GO:0050801~ion homeostasis	4	0.795229	0.00725279	WNK1, WNK3, SLC4A1, SLC4A4	464	17	19308	9.79108	1	0.676582	0.675287
	GOTERM_BP_DIRECT	GO:0060216~definitive hemopoiesis	4	0.795229	0.00725279	TGFBR3, KMT2A, ADAR, HIPK1	464	17	19308	9.79108	1	0.676582	0.675287
	GOTERM_BP_DIRECT	GO:0018108~peptidyl-tyrosine phosphorylation	10	1.98807	0.00766087	DYRK3, DYRK2, ERBB4, STK16, KIT, KDR, HIPK1, HIPK3, FRK, CLK3	464	143	19308	2.90993	1	0.684953	0.683642
	GOTERM_BP_DIRECT	GO:0045666~positive regulation of neuron differentiation	8	1.59046	0.00787349	APP, GPRC5B, LIN28A, TCF12, SOX11, RHOA, CDON, GDF7	464	95	19308	3.50417	1	0.684953	0.683642
	GOTERM_BP_DIRECT	GO:0035162~embryonic hemopoiesis	4	0.795229	0.00855044	KMT2A, KIT, KDR, TGFBR2	464	18	19308	9.24713	1	0.684953	0.683642
	GOTERM_BP_DIRECT	GO:0071108~protein K48-linked deubiquitination	5	0.994036	0.00856768	OTUD4, ATXN3, USP37, MINDY2, YOD1	464	34	19308	6.11942	1	0.684953	0.683642
	GOTERM_BP_DIRECT	GO:0016575~histone deacetylation	6	1.19284	0.00865369	EOMES, HDAC4, MIER3, BAZ2A, SUDS3, SIRT1	464	53	19308	4.7108	1	0.684953	0.683642
	GOTERM_BP_DIRECT	GO:0048167~regulation of synaptic plasticity	6	1.19284	0.0100914	FGF14, GIPC1, EIF4EBP2, RAPGEF2, ERC1, YWHAG	464	55	19308	4.5395	1	0.758095	0.756644
	GOTERM_BP_DIRECT	GO:1905618~positive regulation of miRNA mediated inhibition of translation	3	0.596421	0.0111246	DDX6, AGO2, TNRC6B	464	7	19308	17.8337	1	0.758095	0.756644
	GOTERM_BP_DIRECT	GO:0060059~embryonic retina morphogenesis in camera-type eye	3	0.596421	0.0111246	HIPK1, LRP6, CDON	464	7	19308	17.8337	1	0.758095	0.756644
	GOTERM_BP_DIRECT	GO:0035280~miRNA loading onto RISC involved in gene silencing by miRNA	3	0.596421	0.0111246	AGO1, AGO2, ADAR	464	7	19308	17.8337	1	0.758095	0.756644
	GOTERM_BP_DIRECT	GO:0006607~NLS-bearing protein import into nucleus	4	0.795229	0.0115302	KPNA6, CBLB, KPNA5, KPNA1	464	20	19308	8.32241	1	0.758095	0.756644
	GOTERM_BP_DIRECT	GO:1903078~positive regulation of protein localization to plasma membrane	6	1.19284	0.0116848	PRKCE, WNK3, AGR2, AKAP5, PIK3R1, NKD2	464	57	19308	4.38022	1	0.758095	0.756644
	GOTERM_BP_DIRECT	GO:0006355~regulation of transcription, DNA-templated	36	7.15706	0.0118802	ZNF793, BNC2, PLAG1, PHF20, HP1BP3, BAZ2A, ACVR1B, SPTY2D1, NLK, RXRB, GPBP1, NSD2, ZNF701, ERC1, ZNF302, PPARGC1A, ZNF268, ZNF101, ZNF562, RNF20, ASCC1, CNBP, SOX11, GTF2H3, ESR1, MEIS2, TADA2A, ZZZ3, TFDP2, ZNF616, GOLGB1, ZNF813, HNRNPD, ZNF677, ZNF578, PHF19	464	976	19308	1.53487	1	0.758095	0.756644
	GOTERM_BP_DIRECT	GO:0006606~protein import into nucleus	8	1.59046	0.0120107	IPO9, KPNA6, NF1, ADAR, E2F3, KPNA5, PIK3R1, KPNA1	464	103	19308	3.23201	1	0.758095	0.756644
	GOTERM_BP_DIRECT	GO:0018105~peptidyl-serine phosphorylation	11	2.18688	0.0121899	DYRK3, DYRK2, WNK1, PRKCE, NEK6, AKT3, ULK2, HIPK1, HIPK3, TGFBR2, UHMK1	464	181	19308	2.52891	1	0.758095	0.756644
	GOTERM_BP_DIRECT	GO:1902894~negative regulation of pri-miRNA transcription from RNA polymerase II promoter	4	0.795229	0.0132164	YY1, HDAC4, APP, NFATC3	464	21	19308	7.92611	1	0.784576	0.783074
	GOTERM_BP_DIRECT	GO:0032924~activin receptor signaling pathway	4	0.795229	0.0132164	ACVR1, ACVR1B, TGFBR2, GDF7	464	21	19308	7.92611	1	0.784576	0.783074
	GOTERM_BP_DIRECT	GO:0001701~in utero embryonic development	12	2.38569	0.0140093	ACVR1, AR, CHTOP, BCL2L11, CHST11, SH3PXD2A, DHX35, ZFAND5, ATP11A, ACVR1B, TERF2, TGFBR2	464	213	19308	2.34434	1	0.813164	0.811607
	GOTERM_BP_DIRECT	GO:0051302~regulation of cell division	4	0.795229	0.0150357	RBL2, TADA2A, ZZZ3, KIF18B	464	22	19308	7.56583	1	0.853768	0.852134
	GOTERM_BP_DIRECT	GO:0072659~protein localization to plasma membrane	10	1.98807	0.0158044	TSPAN14, TTC8, SMURF1, PACS1, WNK3, RAPGEF2, SLC4A1, ZDHHC22, NKD2, LRP6	464	161	19308	2.5846	1	0.857569	0.855928
	GOTERM_BP_DIRECT	GO:2000781~positive regulation of double-strand break repair	5	0.994036	0.016416	SMARCD1, MGMT, ARID1A, SPIDR, ACTB	464	41	19308	5.07464	1	0.857569	0.855928
	GOTERM_BP_DIRECT	GO:0071479~cellular response to ionizing radiation	5	0.994036	0.016416	RAD51, MGMT, INO80, SIRT1, SPIDR	464	41	19308	5.07464	1	0.857569	0.855928
	GOTERM_BP_DIRECT	GO:0030316~osteoclast differentiation	5	0.994036	0.016416	CALCR, NF1, CCN4, TMEM64, PIK3R1	464	41	19308	5.07464	1	0.857569	0.855928
	GOTERM_BP_DIRECT	GO:0010629~negative regulation of gene expression	15	2.98211	0.0174776	APP, NDFIP1, PLAG1, SOX11, ACVR1B, TERF2, ESR1, SIRT1, CRKL, AFF2, YY1, RBL2, TERT, KDR, TARDBP	464	309	19308	2.02	1	0.894581	0.892868
	GOTERM_BP_DIRECT	GO:0071392~cellular response to estradiol stimulus	5	0.994036	0.0178094	BCL2L11, HNRNPD, LCOR, ESR1, PPARGC1A	464	42	19308	4.95382	1	0.894581	0.892868
	GOTERM_BP_DIRECT	GO:0070922~small RNA loading onto RISC	3	0.596421	0.018475	AGO1, AGO2, ADAR	464	9	19308	13.8707	1	0.905307	0.903574
	GOTERM_BP_DIRECT	GO:0006511~ubiquitin-dependent protein catabolic process	14	2.7833	0.0189719	RNF20, USP37, ANKIB1, NDFIP1, SMURF1, CUL3, UBE2D3, NEDD4L, RCHY1, HERPUD1, CYLD, ATXN3, RNF150, SKP1	464	282	19308	2.06585	1	0.905307	0.903574
	GOTERM_BP_DIRECT	GO:0014911~positive regulation of smooth muscle cell migration	4	0.795229	0.0190778	HDAC4, SEMA6D, CCN4, HAS2	464	24	19308	6.93534	1	0.905307	0.903574
	GOTERM_BP_DIRECT	GO:0006325~chromatin organization	13	2.58449	0.0194093	RNF20, BRD1, CBX5, KMT2A, CBX3, PHF20, NUCKS1, SIRT1, PHF21A, RBL2, NSD2, SUDS3, PHF19	464	253	19308	2.13817	1	0.905307	0.903574
	GOTERM_BP_DIRECT	GO:0016055~Wnt signaling pathway	11	2.18688	0.0207539	CYLD, GRK5, TNKS2, CUL3, KREMEN1, CCN4, STRN, TMEM170B, DKK2, NKD2, LRP6	464	197	19308	2.32352	1	0.913445	0.911697
	GOTERM_BP_DIRECT	GO:0045995~regulation of embryonic development	5	0.994036	0.0208116	YY1, TADA2A, ZZZ3, INO80D, INO80	464	44	19308	4.72864	1	0.913445	0.911697
	GOTERM_BP_DIRECT	GO:0061098~positive regulation of protein tyrosine kinase activity	5	0.994036	0.0208116	GREM1, APP, GPRC5B, ERBB4, NRG1	464	44	19308	4.72864	1	0.913445	0.911697
	GOTERM_BP_DIRECT	GO:0051893~regulation of focal adhesion assembly	4	0.795229	0.0213018	GREM1, TSC1, WDPCP, RHOA	464	25	19308	6.65793	1	0.913445	0.911697
	GOTERM_BP_DIRECT	GO:0071456~cellular response to hypoxia	9	1.78926	0.0221113	BNIP3L, TERT, PRKCE, HP1BP3, SDHD, FOXO3, KCNK2, SIRT1, PPARGC1A	464	143	19308	2.61894	1	0.913445	0.911697
	GOTERM_BP_DIRECT	GO:0031047~gene silencing by RNA	5	0.994036	0.022422	CNOT6L, AGO1, FMR1, AGO2, TNRC6B	464	45	19308	4.62356	1	0.913445	0.911697
	GOTERM_BP_DIRECT	GO:0044829~positive regulation by host of viral genome replication	3	0.596421	0.0227312	EEF1A1, VAPB, NUCKS1	464	10	19308	12.4836	1	0.913445	0.911697
	GOTERM_BP_DIRECT	GO:0045792~negative regulation of cell size	3	0.596421	0.0227312	DEPTOR, TSC1, RHOA	464	10	19308	12.4836	1	0.913445	0.911697
	GOTERM_BP_DIRECT	GO:0045762~positive regulation of adenylate cyclase activity	3	0.596421	0.0227312	CALCR, NF1, AKAP5	464	10	19308	12.4836	1	0.913445	0.911697
	GOTERM_BP_DIRECT	GO:0072583~clathrin-dependent endocytosis	4	0.795229	0.0236615	SGIP1, CANX, AP2A1, GPR107	464	26	19308	6.40186	1	0.920455	0.918693
	GOTERM_BP_DIRECT	GO:0090090~negative regulation of canonical Wnt signaling pathway	9	1.78926	0.0237927	GREM1, CYLD, APP, KREMEN1, TMEM64, FOXO3, TMEM170B, DKK2, NKD2	464	145	19308	2.58282	1	0.920455	0.918693
	GOTERM_BP_DIRECT	GO:0000209~protein polyubiquitination	10	1.98807	0.0239628	RNF20, LRSAM1, ANKIB1, TNKS2, SMURF1, CUL3, FBXO28, UBE2D3, NEDD4L, SKP1	464	173	19308	2.40532	1	0.920455	0.918693
	GOTERM_BP_DIRECT	GO:0031647~regulation of protein stability	7	1.39165	0.0244066	TADA2A, GGA3, TMEM183A, TERT, GIPC1, NEDD4L, TARDBP	464	93	19308	3.13209	1	0.923913	0.922144
	GOTERM_BP_DIRECT	GO:0001764~neuron migration	8	1.59046	0.0256285	EOMES, AUTS2, CHL1, CEP85L, RAPGEF2, NRG1, RHOA, CRKL	464	120	19308	2.77414	1	0.928103	0.926326
	GOTERM_BP_DIRECT	GO:0006275~regulation of DNA replication	5	0.994036	0.0258652	YY1, USP37, INO80D, NUCKS1, INO80	464	47	19308	4.42682	1	0.928103	0.926326
	GOTERM_BP_DIRECT	GO:0006893~Golgi to plasma membrane transport	4	0.795229	0.026157	GGA3, EXOC8, RAB3IP, STEAP2	464	27	19308	6.16475	1	0.928103	0.926326
	GOTERM_BP_DIRECT	GO:0048661~positive regulation of smooth muscle cell proliferation	6	1.19284	0.0262939	HDAC4, IL18, CCN4, IRAK4, PPARGC1A, TGFBR2	464	70	19308	3.56675	1	0.928103	0.926326
	GOTERM_BP_DIRECT	GO:1901224~positive regulation of NIK/NF-kappaB signaling	6	1.19284	0.0262939	GREM1, APP, IL18, ZNF268, RHOA, LIMS1	464	70	19308	3.56675	1	0.928103	0.926326
	GOTERM_BP_DIRECT	GO:0031062~positive regulation of histone methylation	3	0.596421	0.0273474	RNF20, CHTOP, SIRT1	464	11	19308	11.3487	1	0.939617	0.937819
	GOTERM_BP_DIRECT	GO:0030210~heparin biosynthetic process	3	0.596421	0.0273474	NDST1, SLC10A7, NDST3	464	11	19308	11.3487	1	0.939617	0.937819
	GOTERM_BP_DIRECT	GO:0003151~outflow tract morphogenesis	5	0.994036	0.0276993	TGFBR3, FOXH1, SOX11, CRKL, TGFBR2	464	48	19308	4.33459	1	0.939617	0.937819
	GOTERM_BP_DIRECT	GO:0001678~cellular glucose homeostasis	4	0.795229	0.0287877	NUCKS1, PIK3R1, SIRT1, PPARGC1A	464	28	19308	5.94458	1	0.964019	0.962174
	GOTERM_BP_DIRECT	GO:2000772~regulation of cellular senescence	3	0.596421	0.032304	PNPT1, NEK4, NEK6	464	12	19308	10.403	1	1	0.998468
	GOTERM_BP_DIRECT	GO:0051549~positive regulation of keratinocyte migration	3	0.596421	0.032304	FGF7, HAS2, MAPRE2	464	12	19308	10.403	1	1	0.998468
	GOTERM_BP_DIRECT	GO:0072711~cellular response to hydroxyurea	3	0.596421	0.032304	RAD51, FMR1, SPIDR	464	12	19308	10.403	1	1	0.998468
	GOTERM_BP_DIRECT	GO:1904507~positive regulation of telomere maintenance in response to DNA damage	3	0.596421	0.032304	YY1, INO80D, INO80	464	12	19308	10.403	1	1	0.998468
	GOTERM_BP_DIRECT	GO:0000082~G1/S transition of mitotic cell cycle	6	1.19284	0.0324168	ACVR1, PPP6C, USP37, CUL3, E2F3, ACVR1B	464	74	19308	3.37395	1	1	0.998468
	GOTERM_BP_DIRECT	GO:0008542~visual learning	5	0.994036	0.0336569	APP, KMT2A, KIT, NF1, MEIS2	464	51	19308	4.07961	1	1	0.998468
	GOTERM_BP_DIRECT	GO:0006306~DNA methylation	4	0.795229	0.0344527	EOMES, KMT2A, MGMT, BAZ2A	464	30	19308	5.54828	1	1	0.998468
	GOTERM_BP_DIRECT	GO:2000773~negative regulation of cellular senescence	4	0.795229	0.0344527	TERT, AKT3, SIRT1, TERF2	464	30	19308	5.54828	1	1	0.998468
	GOTERM_BP_DIRECT	GO:0007179~transforming growth factor beta receptor signaling pathway	7	1.39165	0.0346862	TGFBR3, ACVR1, CHST11, FOXH1, NLK, SIRT1, TGFBR2	464	101	19308	2.884	1	1	0.998468
	GOTERM_BP_DIRECT	GO:0030968~endoplasmic reticulum unfolded protein response	5	0.994036	0.0357958	ATF6B, VAPB, CANX, YOD1, HERPUD1	464	52	19308	4.00116	1	1	0.998468
	GOTERM_BP_DIRECT	GO:0031175~neuron projection development	8	1.59046	0.0359797	BLOC1S5, APP, FLRT3, STMN1, RAPGEF2, NCDN, FRY, UHMK1	464	129	19308	2.58059	1	1	0.998468
	GOTERM_BP_DIRECT	GO:0006974~cellular response to DNA damage stimulus	13	2.58449	0.0364479	CBX5, DYRK2, NEK4, CBX3, FMR1, SIRT1, SPIDR, ZBTB40, YY1, RAD51, RNF169, ZMAT3, TAOK1	464	278	19308	1.94589	1	1	0.998468
	GOTERM_BP_DIRECT	GO:0032092~positive regulation of protein binding	6	1.19284	0.0375469	TIAM1, APP, TERT, RAPGEF2, ARHGEF7, SPPL3	464	77	19308	3.2425	1	1	0.998468
	GOTERM_BP_DIRECT	GO:0060213~positive regulation of nuclear-transcribed mRNA poly(A) tail shortening	3	0.596421	0.0375819	TNRC6C, AGO2, TNRC6B	464	13	19308	9.60279	1	1	0.998468
	GOTERM_BP_DIRECT	GO:0060548~negative regulation of cell death	6	1.19284	0.0393611	BNIP3L, LRPAP1, AGR2, CCN4, SOX11, SRSF6	464	78	19308	3.20093	1	1	0.998468
	GOTERM_BP_DIRECT	GO:0006397~mRNA processing	11	2.18688	0.0398478	RBM27, CNOT6L, FMR1, SREK1IP1, ADAR, HNRNPA1, TARDBP, PPARGC1A, LSM3, PTBP3, AFF2	464	220	19308	2.0806	1	1	0.998468
	GOTERM_BP_DIRECT	GO:0043280~positive regulation of cysteine-type endopeptidase activity involved in apoptotic process	5	0.994036	0.0403041	APP, BCL2L11, TNFSF10, SIRT1, RHOA	464	54	19308	3.85297	1	1	0.998468
	GOTERM_BP_DIRECT	GO:0032007~negative regulation of TOR signaling	4	0.795229	0.0406495	DEPTOR, TMEM127, TSC1, SIRT1	464	32	19308	5.20151	1	1	0.998468
	GOTERM_BP_DIRECT	GO:0043123~positive regulation of I-kappaB kinase/NF-kappaB signaling	10	1.98807	0.0422052	PPM1A, GPRC5B, NDFIP1, TFG, CASP10, PRKCE, NEK6, TNFSF10, IRAK4, RHOA	464	192	19308	2.1673	1	1	0.998468
	GOTERM_BP_DIRECT	GO:0019827~stem cell population maintenance	5	0.994036	0.0426737	EOMES, DDX6, LIN28A, KIT, PHF19	464	55	19308	3.78292	1	1	0.998468
	GOTERM_BP_DIRECT	GO:0031334~positive regulation of protein complex assembly	5	0.994036	0.0426737	BCL2L11, BMF, NRG1, FNIP2, SPIDR	464	55	19308	3.78292	1	1	0.998468
	GOTERM_BP_DIRECT	GO:0033962~cytoplasmic mRNA processing body assembly	3	0.596421	0.043163	DYNC1H1, DDX6, LSM3	464	14	19308	8.91687	1	1	0.998468
	GOTERM_BP_DIRECT	GO:0098761~cellular response to interleukin-7	3	0.596421	0.043163	GIPC1, RAD23B, CRKL	464	14	19308	8.91687	1	1	0.998468
	GOTERM_BP_DIRECT	GO:0045947~negative regulation of translational initiation	3	0.596421	0.043163	FMR1, AGO2, EIF4EBP2	464	14	19308	8.91687	1	1	0.998468
	GOTERM_BP_DIRECT	GO:0060071~Wnt signaling pathway, planar cell polarity pathway	4	0.795229	0.0439442	VANGL1, TIAM1, SMURF1, RHOA	464	33	19308	5.04389	1	1	0.998468
	GOTERM_BP_DIRECT	GO:0000723~telomere maintenance	5	0.994036	0.0451203	YY1, INO80D, TERT, INO80, TERF2	464	56	19308	3.71536	1	1	0.998468
	GOTERM_BP_DIRECT	GO:0007165~signal transduction	41	8.15109	0.0455527	GABRB3, PTPRT, TENM1, LRPAP1, PLPPR1, ATF6B, AGAP1, CBLB, AKAP5, PIK3R1, ACVR1B, CRKL, FGF7, CHL1, ERBB4, AKT3, STMN1, TNFSF10, CCN4, SRGAP3, CLIC1, YWHAG, CDKL2, IGFBP5, KCNK10, PRKCE, MACC1, IRAK4, RANGAP1, ESR1, GREM1, MAPK10, AR, FGF14, RAP2B, WNK1, KIT, NF1, ULK2, ARHGEF7, FGF11	464	1267	19308	1.34656	1	1	0.998468
	GOTERM_BP_DIRECT	GO:0016579~protein deubiquitination	7	1.39165	0.0456822	OTUD4, CYLD, ATXN3, USP37, SENP8, YOD1, STAMBP	464	108	19308	2.69708	1	1	0.998468
	GOTERM_BP_DIRECT	GO:0030335~positive regulation of cell migration	12	2.38569	0.0469895	ACVR1, TIAM1, MIEN1, SYNPO2, MGAT5, SEMA6D, KIT, KDR, HAS2, PIK3R1, ZNF268, RHOA	464	258	19308	1.93545	1	1	0.998468
	GOTERM_BP_DIRECT	GO:0048144~fibroblast proliferation	4	0.795229	0.0473677	GNG2, KMT2A, NF1, ESR1	464	34	19308	4.89554	1	1	0.998468
	GOTERM_BP_DIRECT	GO:0046626~regulation of insulin receptor signaling pathway	3	0.596421	0.0490299	SESN3, NUCKS1, PIK3R1	464	15	19308	8.32241	1	1	0.998468
	GOTERM_BP_DIRECT	GO:0014912~negative regulation of smooth muscle cell migration	3	0.596421	0.0490299	IGFBP5, SEMA6D, PPARGC1A	464	15	19308	8.32241	1	1	0.998468
	GOTERM_BP_DIRECT	GO:0045820~negative regulation of glycolytic process	3	0.596421	0.0490299	HDAC4, PPARGC1A, CBFA2T3	464	15	19308	8.32241	1	1	0.998468
	GOTERM_BP_DIRECT	GO:1900153~positive regulation of nuclear-transcribed mRNA catabolic process, deadenylation-dependent decay	3	0.596421	0.0490299	TNRC6C, AGO2, TNRC6B	464	15	19308	8.32241	1	1	0.998468
	GOTERM_BP_DIRECT	GO:0017148~negative regulation of translation	6	1.19284	0.0492235	DDX6, LIN28A, IGFBP5, NCL, FMR1, TSC1	464	83	19308	3.0081	1	1	0.998468
	GOTERM_BP_DIRECT	GO:0048666~neuron development	5	0.994036	0.0502439	ATAT1, TENM1, WNK1, DPYSL3, PBX2	464	58	19308	3.58725	1	1	0.998468
	GOTERM_BP_DIRECT	GO:0030071~regulation of mitotic metaphase/anaphase transition	4	0.795229	0.0509184	SMARCD1, NEK6, ARID1A, ACTB	464	35	19308	4.75567	1	1	0.998468
	GOTERM_BP_DIRECT	GO:0030032~lamellipodium assembly	4	0.795229	0.0509184	ABLIM1, KIT, PARVB, ARHGEF7	464	35	19308	4.75567	1	1	0.998468
	GOTERM_BP_DIRECT	GO:0008584~male gonad development	7	1.39165	0.0528374	AR, BCL2L11, RNF38, KIT, TNFSF10, ESR1, CRKL	464	112	19308	2.60075	1	1	0.998468
	GOTERM_BP_DIRECT	GO:0031532~actin cytoskeleton reorganization	5	0.994036	0.0529204	FGF7, AUTS2, KIT, PARVB, RHOA	464	59	19308	3.52645	1	1	0.998468
	GOTERM_BP_DIRECT	GO:0034644~cellular response to UV	5	0.994036	0.0529204	YY1, FMR1, BMF, INO80, PIK3R1	464	59	19308	3.52645	1	1	0.998468
	GOTERM_BP_DIRECT	GO:0070507~regulation of microtubule cytoskeleton organization	4	0.795229	0.0545944	ATAT1, CYLD, TAOK1, RHOA	464	36	19308	4.62356	1	1	0.998468
	GOTERM_BP_DIRECT	GO:2000767~positive regulation of cytoplasmic translation	3	0.596421	0.0551656	LIN28A, CNBP, HNRNPD	464	16	19308	7.80226	1	1	0.998468
	GOTERM_BP_DIRECT	GO:0035196~production of miRNAs involved in gene silencing by miRNA	3	0.596421	0.0551656	ZC3H7B, AGO1, AGO2	464	16	19308	7.80226	1	1	0.998468
	GOTERM_BP_DIRECT	GO:0010763~positive regulation of fibroblast migration	3	0.596421	0.0551656	PRKCE, PAK3, ARHGEF7	464	16	19308	7.80226	1	1	0.998468
	GOTERM_BP_DIRECT	GO:0070932~histone H3 deacetylation	3	0.596421	0.0551656	ELK4, HDAC4, SIRT1	464	16	19308	7.80226	1	1	0.998468
	GOTERM_BP_DIRECT	GO:0045597~positive regulation of cell differentiation	5	0.994036	0.0556731	SMARCD1, AR, ARID1A, ZNF268, ACTB	464	60	19308	3.46767	1	1	0.998468
	GOTERM_BP_DIRECT	GO:0060412~ventricular septum morphogenesis	4	0.795229	0.0583937	TGFBR3, ACVR1, SOX11, TGFBR2	464	37	19308	4.4986	1	1	0.998468
	GOTERM_BP_DIRECT	GO:0048009~insulin-like growth factor receptor signaling pathway	3	0.596421	0.061554	AR, IGFBP5, PIK3R1	464	17	19308	7.34331	1	1	0.998468
	GOTERM_BP_DIRECT	GO:1990869~cellular response to chemokine	3	0.596421	0.061554	LRCH1, WNK1, RHOA	464	17	19308	7.34331	1	1	0.998468
	GOTERM_BP_DIRECT	GO:0048678~response to axon injury	4	0.795229	0.0623143	FLRT3, DPYSL3, RANGAP1, KCNK2	464	38	19308	4.38022	1	1	0.998468
	GOTERM_BP_DIRECT	GO:0030336~negative regulation of cell migration	9	1.78926	0.0637881	PTPRT, RNF20, RAP2B, IGFBP5, DPYSL3, NF1, SUDS3, SRGAP3, FOXO3	464	177	19308	2.11587	1	1	0.998468
	GOTERM_BP_DIRECT	GO:0034260~negative regulation of GTPase activity	4	0.795229	0.0663539	TTC8, LRCH1, WNK1, TSC1	464	39	19308	4.2679	1	1	0.998468
	GOTERM_BP_DIRECT	GO:0034599~cellular response to oxidative stress	6	1.19284	0.0677672	VKORC1L1, PNPT1, MGMT, ATP2A2, FOXO3, PPARGC1A	464	91	19308	2.74365	1	1	0.998468
	GOTERM_BP_DIRECT	GO:0010569~regulation of double-strand break repair via homologous recombination	3	0.596421	0.0681795	RAD51, SHLD2, SPIDR	464	18	19308	6.93534	1	1	0.998468
	GOTERM_BP_DIRECT	GO:0060749~mammary gland alveolus development	3	0.596421	0.0681795	AR, ERBB4, ESR1	464	18	19308	6.93534	1	1	0.998468
	GOTERM_BP_DIRECT	GO:0044154~histone H3-K14 acetylation	3	0.596421	0.0681795	BRD1, TADA2A, ZZZ3	464	18	19308	6.93534	1	1	0.998468
	GOTERM_BP_DIRECT	GO:0043686~co-translational protein modification	2	0.397614	0.0702314	PDF, STT3B	464	3	19308	27.7414	1	1	0.998468
	GOTERM_BP_DIRECT	GO:0038130~ERBB4 signaling pathway	2	0.397614	0.0702314	ERBB4, NRG1	464	3	19308	27.7414	1	1	0.998468
	GOTERM_BP_DIRECT	GO:1903037~regulation of leukocyte cell-cell adhesion	2	0.397614	0.0702314	FUT9, FUT4	464	3	19308	27.7414	1	1	0.998468
	GOTERM_BP_DIRECT	GO:0010628~positive regulation of gene expression	19	3.77734	0.0732859	APP, SLC24A4, PLAG1, TCF12, NRL, SOX11, NRG1, ACVR1B, TERF2, GDF7, YY1, ADAM19, AR, FGF7, CALCR, AGO2, AGR2, PPARGC1A, LIMS1	464	516	19308	1.53223	1	1	0.998468
	GOTERM_BP_DIRECT	GO:0032467~positive regulation of cytokinesis	4	0.795229	0.0747807	GIPC1, CUL3, PRKCE, RHOA	464	41	19308	4.05971	1	1	0.998468
	GOTERM_BP_DIRECT	GO:0048169~regulation of long-term neuronal synaptic plasticity	3	0.596421	0.075027	APP, SYNGR1, NF1	464	19	19308	6.57033	1	1	0.998468
	GOTERM_BP_DIRECT	GO:0033044~regulation of chromosome organization	3	0.596421	0.075027	YY1, INO80D, INO80	464	19	19308	6.57033	1	1	0.998468
	GOTERM_BP_DIRECT	GO:0022011~myelination in peripheral nervous system	3	0.596421	0.075027	ADAM22, NF1, NRG1	464	19	19308	6.57033	1	1	0.998468
	GOTERM_BP_DIRECT	GO:0045739~positive regulation of DNA repair	4	0.795229	0.0791632	YY1, INO80D, INO80, SIRT1	464	42	19308	3.96305	1	1	0.998468
	GOTERM_BP_DIRECT	GO:0008283~cell proliferation	9	1.78926	0.0798734	PURB, NDST1, MARCKSL1, GNG2, LIPG, IL18, TSC1, NRG1, HIPK1	464	186	19308	2.01349	1	1	0.998468
	GOTERM_BP_DIRECT	GO:0030163~protein catabolic process	5	0.994036	0.0803803	LRSAM1, GGA3, CBLB, NRG1, PGPEP1	464	68	19308	3.05971	1	1	0.998468
	GOTERM_BP_DIRECT	GO:0071560~cellular response to transforming growth factor beta stimulus	5	0.994036	0.0837952	PPM1A, STK16, PPARGC1A, LIMS1, CRKL	464	69	19308	3.01537	1	1	0.998468
	GOTERM_BP_DIRECT	GO:0007416~synapse assembly	5	0.994036	0.0872801	PCLO, ERBB4, FLRT3, NRG1, CRKL	464	70	19308	2.97229	1	1	0.998468
	GOTERM_BP_DIRECT	GO:0016573~histone acetylation	5	0.994036	0.0872801	EOMES, NAA50, TADA2A, PHF20, ACTB	464	70	19308	2.97229	1	1	0.998468
	GOTERM_BP_DIRECT	GO:0090630~activation of GTPase activity	7	1.39165	0.0879185	TIAM1, RALGAPA1, GRTP1, AGAP1, TSC1, RANGAP1, CRKL	464	128	19308	2.27566	1	1	0.998468
	GOTERM_BP_DIRECT	GO:1900026~positive regulation of substrate adhesion-dependent cell spreading	4	0.795229	0.0882531	HAS2, ARHGEF7, LIMS1, CRKL	464	44	19308	3.78292	1	1	0.998468
	GOTERM_BP_DIRECT	GO:0048863~stem cell differentiation	4	0.795229	0.0882531	LIN28A, KIT, ESR1, PHF19	464	44	19308	3.78292	1	1	0.998468
	GOTERM_BP_DIRECT	GO:0030521~androgen receptor signaling pathway	3	0.596421	0.0893312	AR, ARID1A, RHOA	464	21	19308	5.94458	1	1	0.998468
	GOTERM_BP_DIRECT	GO:0022904~respiratory electron transport chain	3	0.596421	0.0893312	NDUFA5, UQCRFS1, PPARGC1A	464	21	19308	5.94458	1	1	0.998468
	GOTERM_BP_DIRECT	GO:0051897~positive regulation of protein kinase B signaling	7	1.39165	0.0904521	MFHAS1, APP, LIN28A, CALCR, IGFBP5, IL18, NRG1	464	129	19308	2.25802	1	1	0.998468
	GOTERM_BP_DIRECT	GO:0007049~cell cycle	14	2.7833	0.0907645	NEK9, DYRK3, USP37, TUSC2, PRKCE, TXLNG, TERF2, BLCAP, RBL2, CYLD, TFDP2, WDR6, MAP3K8, MAPRE2	464	359	19308	1.62275	1	1	0.998468
	GOTERM_BP_DIRECT	GO:0043410~positive regulation of MAPK cascade	8	1.59046	0.0909908	NDST1, APP, AR, PRKCE, KIT, KDR, JCAD, CDON	464	160	19308	2.0806	1	1	0.998468
	GOTERM_BP_DIRECT	GO:0051170~nuclear import	2	0.397614	0.0925304	HNRNPA1, BACH2	464	4	19308	20.806	1	1	0.998468
	GOTERM_BP_DIRECT	GO:0072757~cellular response to camptothecin	2	0.397614	0.0925304	RAD51, SPIDR	464	4	19308	20.806	1	1	0.998468
	GOTERM_BP_DIRECT	GO:0097529~myeloid leukocyte migration	2	0.397614	0.0925304	NF1, PIK3R1	464	4	19308	20.806	1	1	0.998468
	GOTERM_BP_DIRECT	GO:0043489~RNA stabilization	2	0.397614	0.0925304	PHAX, ZCCHC17	464	4	19308	20.806	1	1	0.998468
	GOTERM_BP_DIRECT	GO:0060571~morphogenesis of an epithelial fold	2	0.397614	0.0925304	AR, GDF7	464	4	19308	20.806	1	1	0.998468
	GOTERM_BP_DIRECT	GO:0070662~mast cell proliferation	2	0.397614	0.0925304	KIT, NF1	464	4	19308	20.806	1	1	0.998468
	GOTERM_BP_DIRECT	GO:0097022~lymphocyte migration into lymph node	2	0.397614	0.0925304	WNK1, FUT4	464	4	19308	20.806	1	1	0.998468
	GOTERM_BP_DIRECT	GO:0042766~nucleosome mobilization	2	0.397614	0.0925304	INO80, ARID1A	464	4	19308	20.806	1	1	0.998468
	GOTERM_BP_DIRECT	GO:0035063~nuclear speck organization	2	0.397614	0.0925304	DYRK3, AFF2	464	4	19308	20.806	1	1	0.998468
	GOTERM_BP_DIRECT	GO:0016358~dendrite development	4	0.795229	0.0929553	APP, STRN, PAK3, CRKL	464	45	19308	3.69885	1	1	0.998468
	GOTERM_BP_DIRECT	GO:0070527~platelet aggregation	4	0.795229	0.0929553	RAP2B, PEAR1, CLIC1, ACTB	464	45	19308	3.69885	1	1	0.998468
	GOTERM_BP_DIRECT	GO:1902459~positive regulation of stem cell population maintenance	4	0.795229	0.0929553	SMARCD1, SUDS3, ARID1A, ACTB	464	45	19308	3.69885	1	1	0.998468
	GOTERM_BP_DIRECT	GO:0001953~negative regulation of cell-matrix adhesion	3	0.596421	0.0967608	NF1, CASK, PIK3R1	464	22	19308	5.67437	1	1	0.998468
	GOTERM_BP_DIRECT	GO:1903076~regulation of protein localization to plasma membrane	3	0.596421	0.0967608	AR, PIK3R1, ACTB	464	22	19308	5.67437	1	1	0.998468
	GOTERM_BP_DIRECT	GO:0061003~positive regulation of dendritic spine morphogenesis	3	0.596421	0.0967608	TIAM1, EEF2K, PAK3	464	22	19308	5.67437	1	1	0.998468
	GOTERM_BP_DIRECT	GO:0055007~cardiac muscle cell differentiation	3	0.596421	0.0967608	GREM1, TSC1, NRG1	464	22	19308	5.67437	1	1	0.998468
	GOTERM_BP_DIRECT	GO:0030520~intracellular estrogen receptor signaling pathway	3	0.596421	0.0967608	AR, ARID1A, ESR1	464	22	19308	5.67437	1	1	0.998468
	Additional File Table S8B: Biological process (BP) analysis for genes targted by the differentially expressed miRNAs in 42°C compared to 37°C group.
